# Supplementary material for: Inflammatory Breast Carcinoma: Elevated microRNA miR-181b-5p and Reduced miR-200b-3p, miR-200c-3p, and miR-203a-3p Expression as Potential Biomarkers with Diagnostic Value
Source: Biomolecules. 2020 Jul 16;10(7):1059. doi: 10.3390/biom10071059 (PMC7407124; doi:10.3390/biom10071059)
Supplement: Supplementary file 1 [file biomolecules-10-01059-s001.zip]

Archive with 13 entries (12 files):
- Figure S1
- __MACOSX/
- __MACOSX/._Figure S1
- Supplementary excel table 1 BP, CC, MF and KEEG analysis of target genes of up-regulated miRNAs.xlsx
- __MACOSX/._Supplementary excel table 1 BP, CC, MF and KEEG analysis of target genes of up-regulated miRNAs.xlsx
- Supplementary excel table 2 BP, CC, MF and KEEG analysis of target genes of down-regulated miRNAs.xlsx
- __MACOSX/._Supplementary excel table 2 BP, CC, MF and KEEG analysis of target genes of down-regulated miRNAs.xlsx
- Supplementary excel table 3 MCODE MODULES Hub genes.xlsx
- __MACOSX/._Supplementary excel table 3 MCODE MODULES Hub genes.xlsx
- Supplementary excel table 4 KEEG pathways of Hub genes.xlsx
- __MACOSX/._Supplementary excel table 4 KEEG pathways of Hub genes.xlsx
- Table S1.docx
- __MACOSX/._Table S1.docx
