# Supplementary material for: Inflammatory Breast Carcinoma: Elevated microRNA miR-181b-5p and Reduced miR-200b-3p, miR-200c-3p, and miR-203a-3p Expression as Potential Biomarkers with Diagnostic Value
Source: Biomolecules. 2020 Jul 16;10(7):1059. doi: 10.3390/biom10071059 (PMC7407124; doi:10.3390/biom10071059)
Supplement: Supplementary file 1 [file biomolecules-10-01059-s001.zip › Supplementary excel table 1 BP, CC, MF and KEEG analysis of target genes of up-regulated miRNAs.xlsx]

## Sheet: Biological process
	Category	Term	RT		Count	%	P-value	Benjamini
	GOTERM_BP_FAT	GO:0006355 regulation of transcription	RT		102	2.8	3e-11	5.8e-08
	GOTERM_BP_FAT	GO:0006351 transcription	RT		80	2.2	5e-08	4.8e-05
	GOTERM_BP_FAT	GO:0051252 regulation of RNA metabolic process	RT		67	1.8	2.9e-06	0.0018
	GOTERM_BP_FAT	GO:0006355 regulation of transcription, DNA-dependent	RT		63	1.7	2.3e-05	0.011
	GOTERM_BP_FAT	GO:0050808 synapse organization	RT		9	0.2	3.6e-05	0.014
	GOTERM_BP_FAT	regulation of transcription from RNA polymerase II promoter	RT		32	0.9	0.00012	0.038
	GOTERM_BP_FAT	heart development	RT		15	0.4	0.00017	0.045
	GOTERM_BP_FAT	positive regulation of nitrogen compound metabolic process	RT		28	0.8	0.00044	0.1
	GOTERM_BP_FAT	positive regulation of RNA metabolic process	RT		23	0.6	0.00048	0.098
	GOTERM_BP_FAT	positive regulation of gene expression	RT		26	0.7	0.00049	0.09
	GOTERM_BP_FAT	negative regulation of transcription, DNA-dependent	RT		19	0.5	0.0005	0.084
	GOTERM_BP_FAT	positive regulation of macromolecule biosynthetic process	RT		28	0.8	0.00055	0.084
	GOTERM_BP_FAT	negative regulation of RNA metabolic process	RT		19	0.5	0.0006	0.085
	GOTERM_BP_FAT	positive regulation of nucleobase, nucleoside, nucleotide and nucleic acid metabolic process	RT		27	0.7	0.00062	0.081
	GOTERM_BP_FAT	positive regulation of transcription	RT		25	0.7	0.00075	0.091
	GOTERM_BP_FAT	negative regulation of gene expression	RT		23	0.6	0.00089	0.1
	GOTERM_BP_FAT	positive regulation of macromolecule metabolic process	RT		33	0.9	0.00097	0.1
	GOTERM_BP_FAT	positive regulation of transcription, DNA-dependent	RT		22	0.6	0.001	0.11
	GOTERM_BP_FAT	positive regulation of cellular biosynthetic process	RT		28	0.8	0.0011	0.11
	GOTERM_BP_FAT	positive regulation of biosynthetic process	RT		28	0.8	0.0014	0.12
	GOTERM_BP_FAT	negative regulation of transcription from RNA polymerase II promoter	RT		15	0.4	0.0014	0.12
	GOTERM_BP_FAT	negative regulation of transcription	RT		21	0.6	0.0015	0.13
	GOTERM_BP_FAT	extracellular structure organization	RT		11	0.3	0.0022	0.17
	GOTERM_BP_FAT	regulation of cell motion	RT		12	0.3	0.0024	0.18
	GOTERM_BP_FAT	negative regulation of macromolecule biosynthetic process	RT		23	0.6	0.0025	0.17
	GOTERM_BP_FAT	cell fate commitment	RT		10	0.3	0.0025	0.17
	GOTERM_BP_FAT	negative regulation of macromolecule metabolic process	RT		28	0.8	0.0029	0.19
	GOTERM_BP_FAT	biological adhesion	RT		27	0.7	0.0032	0.19
	GOTERM_BP_FAT	cell adhesion	RT		27	0.7	0.0032	0.19
	GOTERM_BP_FAT	negative regulation of cellular biosynthetic process	RT		23	0.6	0.0034	0.19
	GOTERM_BP_FAT	synaptogenesis	RT		5	0.1	0.0042	0.23
	GOTERM_BP_FAT	negative regulation of biosynthetic process	RT		23	0.6	0.0044	0.23
	GOTERM_BP_FAT	positive regulation of transcription from RNA polymerase II promoter	RT		17	0.5	0.0049	0.25
	GOTERM_BP_FAT	embryonic morphogenesis	RT		15	0.4	0.0051	0.25
	GOTERM_BP_FAT	cell morphogenesis involved in differentiation	RT		13	0.4	0.0052	0.25
	GOTERM_BP_FAT	negative regulation of nucleobase, nucleoside, nucleotide and nucleic acid metabolic process	RT		21	0.6	0.0054	0.25
	GOTERM_BP_FAT	positive regulation of cell proliferation	RT		18	0.5	0.0061	0.27
	GOTERM_BP_FAT	negative regulation of nitrogen compound metabolic process	RT		21	0.6	0.0062	0.27
	GOTERM_BP_FAT	regulation of phosphorus metabolic process	RT		20	0.5	0.0064	0.27
	GOTERM_BP_FAT	regulation of phosphate metabolic process	RT		20	0.5	0.0064	0.27
	GOTERM_BP_FAT	regulation of locomotion	RT		11	0.3	0.007	0.29
	GOTERM_BP_FAT	positive regulation of protein kinase activity	RT		12	0.3	0.0072	0.29
	GOTERM_BP_FAT	cyclic nucleotide metabolic process	RT		5	0.1	0.0078	0.3
	GOTERM_BP_FAT	regulation of cell migration	RT		10	0.3	0.009	0.33
	GOTERM_BP_FAT	cellular component morphogenesis	RT		17	0.5	0.0092	0.33
	GOTERM_BP_FAT	positive regulation of kinase activity	RT		12	0.3	0.0093	0.33
	GOTERM_BP_FAT	regulation of cellular component biogenesis	RT		9	0.2	0.0098	0.34
	GOTERM_BP_FAT	activation of protein kinase activity	RT		8	0.2	0.0098	0.33
	GOTERM_BP_FAT	transcription from RNA polymerase II promoter	RT		12	0.3	0.01	0.33
	GOTERM_BP_FAT	positive regulation of transferase activity	RT		12	0.3	0.012	0.38
	GOTERM_BP_FAT	protein ubiquitination	RT		8	0.2	0.012	0.38
	GOTERM_BP_FAT	protein amino acid phosphorylation	RT		24	0.7	0.012	0.38
	GOTERM_BP_FAT	regulation of Ras protein signal transduction	RT		11	0.3	0.013	0.38
	GOTERM_BP_FAT	regulation of RNA stability	RT		4	0.1	0.013	0.38
	GOTERM_BP_FAT	positive regulation of ossification	RT		4	0.1	0.013	0.38
	GOTERM_BP_FAT	regulation of cell proliferation	RT		27	0.7	0.014	0.39
	GOTERM_BP_FAT	regulation of protein kinase activity	RT		15	0.4	0.014	0.38
	GOTERM_BP_FAT	vasculature development	RT		12	0.3	0.016	0.43
	GOTERM_BP_FAT	positive regulation of cell motion	RT		7	0.2	0.017	0.43
	GOTERM_BP_FAT	regulation of small GTPase mediated signal transduction	RT		12	0.3	0.017	0.43
	GOTERM_BP_FAT	tube development	RT		11	0.3	0.017	0.43
	GOTERM_BP_FAT	regulation of kinase activity	RT		15	0.4	0.018	0.44
	GOTERM_BP_FAT	cell morphogenesis	RT		15	0.4	0.018	0.43
	GOTERM_BP_FAT	heart morphogenesis	RT		6	0.2	0.018	0.43
	GOTERM_BP_FAT	positive regulation of phosphate metabolic process	RT		7	0.2	0.018	0.43
	GOTERM_BP_FAT	positive regulation of phosphorus metabolic process	RT		7	0.2	0.018	0.43
	GOTERM_BP_FAT	regulation of phosphorylation	RT		18	0.5	0.018	0.42
	GOTERM_BP_FAT	protein modification by small protein conjugation or removal	RT		9	0.2	0.019	0.43
	GOTERM_BP_FAT	transcription, DNA-dependent	RT		13	0.4	0.02	0.44
	GOTERM_BP_FAT	protein modification by small protein conjugation	RT		8	0.2	0.021	0.45
	GOTERM_BP_FAT	cell motion	RT		18	0.5	0.021	0.46
	GOTERM_BP_FAT	RNA biosynthetic process	RT		13	0.4	0.021	0.45
	GOTERM_BP_FAT	regulation of gene-specific transcription	RT		8	0.2	0.022	0.46
	GOTERM_BP_FAT	cell projection organization	RT		15	0.4	0.022	0.46
	GOTERM_BP_FAT	regionalization	RT		10	0.3	0.022	0.45
	GOTERM_BP_FAT	embryo implantation	RT		4	0.1	0.024	0.47
	GOTERM_BP_FAT	liver development	RT		5	0.1	0.024	0.47
	GOTERM_BP_FAT	regulation of proteolysis	RT		5	0.1	0.024	0.47
	GOTERM_BP_FAT	regulation of transferase activity	RT		15	0.4	0.024	0.47
	GOTERM_BP_FAT	regulation of Rac protein signal transduction	RT		3	0.1	0.025	0.47
	GOTERM_BP_FAT	pathway-restricted SMAD protein phosphorylation	RT		3	0.1	0.025	0.47
	GOTERM_BP_FAT	anterior/posterior pattern formation	RT		8	0.2	0.027	0.5
	GOTERM_BP_FAT	regulation of cell development	RT		10	0.3	0.028	0.5
	GOTERM_BP_FAT	phosphorylation	RT		26	0.7	0.028	0.5
	GOTERM_BP_FAT	palate development	RT		4	0.1	0.028	0.5
	GOTERM_BP_FAT	regulation of system process	RT		13	0.4	0.029	0.5
	GOTERM_BP_FAT	positive regulation of cell cycle	RT		5	0.1	0.031	0.52
	GOTERM_BP_FAT	cell morphogenesis involved in neuron differentiation	RT		10	0.3	0.031	0.52
	GOTERM_BP_FAT	in utero embryonic development	RT		9	0.2	0.031	0.52
	GOTERM_BP_FAT	blood vessel development	RT		11	0.3	0.033	0.53
	GOTERM_BP_FAT	cGMP metabolic process	RT		3	0.1	0.033	0.53
	GOTERM_BP_FAT	positive regulation of gene-specific transcription	RT		6	0.2	0.035	0.55
	GOTERM_BP_FAT	striated muscle cell differentiation	RT		6	0.2	0.037	0.56
	GOTERM_BP_FAT	negative regulation of cell differentiation	RT		10	0.3	0.037	0.56
	GOTERM_BP_FAT	regulation of cellular catabolic process	RT		5	0.1	0.038	0.56
	GOTERM_BP_FAT	positive regulation of protein amino acid phosphorylation	RT		6	0.2	0.038	0.56
	GOTERM_BP_FAT	cell-matrix adhesion	RT		6	0.2	0.038	0.56
	GOTERM_BP_FAT	positive regulation of cellular catabolic process	RT		4	0.1	0.039	0.56
	GOTERM_BP_FAT	muscle cell differentiation	RT		7	0.2	0.041	0.58
	GOTERM_BP_FAT	regulation of neurological system process	RT		8	0.2	0.041	0.58
	GOTERM_BP_FAT	endothelial cell differentiation	RT		3	0.1	0.043	0.59
	GOTERM_BP_FAT	response to vitamin D	RT		3	0.1	0.043	0.59
	GOTERM_BP_FAT	positive regulation of Ras protein signal transduction	RT		3	0.1	0.043	0.59
	GOTERM_BP_FAT	regulation of synaptic plasticity	RT		5	0.1	0.044	0.6
	GOTERM_BP_FAT	chordate embryonic development	RT		13	0.4	0.045	0.6
	GOTERM_BP_FAT	intracellular signaling cascade	RT		36	1	0.047	0.61
	GOTERM_BP_FAT	embryonic development ending in birth or egg hatching	RT		13	0.4	0.048	0.61
	GOTERM_BP_FAT	positive regulation of small GTPase mediated signal transduction	RT		3	0.1	0.048	0.61
	GOTERM_BP_FAT	nucleoside monophosphate metabolic process	RT		5	0.1	0.049	0.61
	GOTERM_BP_FAT	tube morphogenesis	RT		7	0.2	0.05	0.62
	GOTERM_BP_FAT	kidney development	RT		6	0.2	0.05	0.62
	GOTERM_BP_FAT	polyol metabolic process	RT		4	0.1	0.05	0.61
	GOTERM_BP_FAT	phosphate metabolic process	RT		29	0.8	0.051	0.62
	GOTERM_BP_FAT	phosphorus metabolic process	RT		29	0.8	0.051	0.62
	GOTERM_BP_FAT	positive regulation of phosphorylation	RT		6	0.2	0.052	0.62
	GOTERM_BP_FAT	G1 phase of mitotic cell cycle	RT		3	0.1	0.053	0.62
	GOTERM_BP_FAT	positive regulation of bone mineralization	RT		3	0.1	0.053	0.62
	GOTERM_BP_FAT	pattern specification process	RT		11	0.3	0.053	0.62
	GOTERM_BP_FAT	chromatin organization	RT		14	0.4	0.054	0.62
	GOTERM_BP_FAT	cell-substrate adhesion	RT		6	0.2	0.054	0.62
	GOTERM_BP_FAT	enzyme linked receptor protein signaling pathway	RT		13	0.4	0.055	0.62
	GOTERM_BP_FAT	positive regulation of cellular protein metabolic process	RT		10	0.3	0.056	0.62
	GOTERM_BP_FAT	osteoblast differentiation	RT		4	0.1	0.057	0.63
	GOTERM_BP_FAT	negative regulation of response to stimulus	RT		6	0.2	0.058	0.63
	GOTERM_BP_FAT	positive regulation of biomineral formation	RT		3	0.1	0.059	0.63
	GOTERM_BP_FAT	regulation of epithelial cell proliferation	RT		5	0.1	0.061	0.64
	GOTERM_BP_FAT	cardiac epithelial to mesenchymal transition	RT		2	0.1	0.061	0.64
	GOTERM_BP_FAT	olfactory placode formation	RT		2	0.1	0.061	0.64
	GOTERM_BP_FAT	appendage development	RT		6	0.2	0.064	0.66
	GOTERM_BP_FAT	limb development	RT		6	0.2	0.064	0.66
	GOTERM_BP_FAT	interphase of mitotic cell cycle	RT		6	0.2	0.064	0.66
	GOTERM_BP_FAT	regulation of synaptic transmission	RT		7	0.2	0.065	0.66
	GOTERM_BP_FAT	anti-apoptosis	RT		9	0.2	0.067	0.67
	GOTERM_BP_FAT	positive regulation of protein metabolic process	RT		10	0.3	0.069	0.68
	GOTERM_BP_FAT	skeletal system development	RT		12	0.3	0.07	0.68
	GOTERM_BP_FAT	G1 phase	RT		3	0.1	0.07	0.68
	GOTERM_BP_FAT	regulation of protein amino acid phosphorylation	RT		8	0.2	0.07	0.68
	GOTERM_BP_FAT	interphase	RT		6	0.2	0.071	0.68
	GOTERM_BP_FAT	cell projection morphogenesis	RT		10	0.3	0.071	0.68
	GOTERM_BP_FAT	regulation of cellular protein metabolic process	RT		16	0.4	0.073	0.68
	GOTERM_BP_FAT	neuron differentiation	RT		15	0.4	0.074	0.68
	GOTERM_BP_FAT	regulation of developmental growth	RT		4	0.1	0.074	0.68
	GOTERM_BP_FAT	posttranscriptional regulation of gene expression	RT		9	0.2	0.075	0.68
	GOTERM_BP_FAT	regulation of mRNA stability	RT		3	0.1	0.076	0.69
	GOTERM_BP_FAT	regulation of heart contraction	RT		5	0.1	0.077	0.69
	GOTERM_BP_FAT	neuron projection morphogenesis	RT		9	0.2	0.078	0.69
	GOTERM_BP_FAT	regulation of ossification	RT		5	0.1	0.08	0.7
	GOTERM_BP_FAT	urogenital system development	RT		6	0.2	0.08	0.69
	GOTERM_BP_FAT	negative regulation of Rho protein signal transduction	RT		2	0.1	0.081	0.7
	GOTERM_BP_FAT	response to prostaglandin E stimulus	RT		2	0.1	0.081	0.7
	GOTERM_BP_FAT	negative regulation of stress fiber formation	RT		2	0.1	0.081	0.7
	GOTERM_BP_FAT	positive regulation of Rac protein signal transduction	RT		2	0.1	0.081	0.7
	GOTERM_BP_FAT	response to prostaglandin stimulus	RT		2	0.1	0.081	0.7
	GOTERM_BP_FAT	positive regulation of catabolic process	RT		4	0.1	0.082	0.7
	GOTERM_BP_FAT	chromosome organization	RT		16	0.4	0.083	0.7
	GOTERM_BP_FAT	positive regulation of cellular component organization	RT		8	0.2	0.085	0.71
	GOTERM_BP_FAT	positive regulation of growth	RT		5	0.1	0.086	0.71
	GOTERM_BP_FAT	negative regulation of response to external stimulus	RT		4	0.1	0.086	0.71
	GOTERM_BP_FAT	regulation of transmission of nerve impulse	RT		7	0.2	0.087	0.71
	GOTERM_BP_FAT	neuron projection development	RT		10	0.3	0.088	0.71
	GOTERM_BP_FAT	cell part morphogenesis	RT		10	0.3	0.088	0.71
	GOTERM_BP_FAT	negative regulation of signal transduction	RT		9	0.2	0.092	0.72
	GOTERM_BP_FAT	regulation of protein catabolic process	RT		4	0.1	0.094	0.73
	GOTERM_BP_FAT	activation of MAPKK activity	RT		3	0.1	0.095	0.73
	GOTERM_BP_FAT	positive regulation of proteolysis	RT		3	0.1	0.095	0.73
	GOTERM_BP_FAT	positive regulation of transport	RT		9	0.2	0.095	0.73
	GOTERM_BP_FAT	positive regulation of protein modification process	RT		8	0.2	0.097	0.73
	GOTERM_BP_FAT	neuron development	RT		12	0.3	0.099	0.74
	GOTERM_BP_FAT	nuclear-transcribed mRNA catabolic process, deadenylation-dependent decay	RT		2	0.1	0.1	0.74
	GOTERM_BP_FAT	negative regulation of actin filament bundle formation	RT		2	0.1	0.1	0.74

## Sheet: Cellular component
	Category	Term	RT		Count	%	P-value	Benjamini
	GOTERM_CC_FAT	GO:0043228 non-membrane-bounded organelle	RT		57	1.6	0.033	1
	GOTERM_CC_FAT	GO:0043232 intracellular non-membrane-bounded organelle	RT		57	1.6	0.033	1
	GOTERM_CC_FAT	GO:0045177 apical part of cell	RT		8	0.2	0.035	0.99
	GOTERM_CC_FAT	GO:0031982 membrane-bounded vesicle	RT		17	0.5	0.035	0.96
	GOTERM_CC_FAT	GO:0008023 transcription elongation factor complex	RT		3	0.1	0.037	0.93
	GOTERM_CC_FAT	vesicle	RT		19	0.5	0.039	0.89
	GOTERM_CC_FAT	plasma membrane part	RT		49	1.3	0.042	0.86
	GOTERM_CC_FAT	kinetochore	RT		5	0.1	0.043	0.82
	GOTERM_CC_FAT	glycerol-3-phosphate dehydrogenase complex	RT		2	0.1	0.051	0.83
	GOTERM_CC_FAT	nuclear lumen	RT		34	0.9	0.054	0.82
	GOTERM_CC_FAT	nucleolus	RT		19	0.5	0.055	0.79
	GOTERM_CC_FAT	nucleoplasm part	RT		16	0.4	0.055	0.76
	GOTERM_CC_FAT	caveola	RT		4	0.1	0.059	0.76
	GOTERM_CC_FAT	insoluble fraction	RT		21	0.6	0.084	0.85
	GOTERM_CC_FAT	cytoplasmic vesicle	RT		17	0.5	0.085	0.83
	GOTERM_CC_FAT	cytoplasmic membrane-bounded vesicle	RT		15	0.4	0.091	0.83
	GOTERM_CC_FAT	centrosome	RT		8	0.2	0.092	0.81
	GOTERM_CC_FAT	membrane raft	RT		6	0.2	0.099	0.82

## Sheet: Molecullar function
	Category	Term	RT		Count	%	P-value	Benjamini
	GOTERM_MF_FAT	GO:0046872 metal ion binding	RT		133	3.6	1.9e-07	9e-05
	GOTERM_MF_FAT	GO:0043167 ion binding	RT		135	3.7	2.5e-07	5.8e-05
	GOTERM_MF_FAT	GO:0043169 cation binding	RT		133	3.6	3.5e-07	5.4e-05
	GOTERM_MF_FAT	GO:0008270 zinc ion binding	RT		81	2.2	1e-05	0.0012
	GOTERM_MF_FAT	GO:0046914 transition metal ion binding	RT		93	2.5	1.2e-05	0.0011
	GOTERM_MF_FAT	DNA binding	RT		80	2.2	2.6e-05	0.002
	GOTERM_MF_FAT	transcription regulator activity	RT		56	1.5	0.0001	0.0067
	GOTERM_MF_FAT	transcription repressor activity	RT		17	0.5	0.0017	0.092
	GOTERM_MF_FAT	transcription factor activity	RT		36	1	0.0027	0.13
	GOTERM_MF_FAT	TATA-binding protein binding	RT		3	0.1	0.0094	0.35
	GOTERM_MF_FAT	transcription cofactor activity	RT		16	0.4	0.014	0.46
	GOTERM_MF_FAT	transcription corepressor activity	RT		9	0.2	0.015	0.44
	GOTERM_MF_FAT	SMAD binding	RT		5	0.1	0.018	0.48
	GOTERM_MF_FAT	protein serine/threonine kinase activity	RT		17	0.5	0.028	0.61
	GOTERM_MF_FAT	protein complex binding	RT		10	0.3	0.029	0.6
	GOTERM_MF_FAT	protein domain specific binding	RT		14	0.4	0.031	0.6
	GOTERM_MF_FAT	transcription factor binding	RT		19	0.5	0.034	0.61
	GOTERM_MF_FAT	chromatin binding	RT		8	0.2	0.048	0.71
	GOTERM_MF_FAT	di-, tri-valent inorganic cation transmembrane transporter activity	RT		4	0.1	0.054	0.74
	GOTERM_MF_FAT	RNA polymerase II transcription factor activity, enhancer binding	RT		4	0.1	0.054	0.74
	GOTERM_MF_FAT	transforming growth factor beta receptor activity	RT		3	0.1	0.058	0.75
	GOTERM_MF_FAT	transmembrane receptor protein serine/threonine kinase activity	RT		3	0.1	0.058	0.75
	GOTERM_MF_FAT	SH3 domain binding	RT		6	0.2	0.06	0.75
	GOTERM_MF_FAT	growth factor activity	RT		8	0.2	0.065	0.76
	GOTERM_MF_FAT	magnesium ion binding	RT		16	0.4	0.073	0.79
	GOTERM_MF_FAT	protein kinase activity	RT		20	0.5	0.075	0.78
	GOTERM_MF_FAT	transcription elongation regulator activity	RT		3	0.1	0.083	0.8
	GOTERM_MF_FAT	PDZ domain binding	RT		4	0.1	0.084	0.79
	GOTERM_MF_FAT	RNA polymerase II transcription factor activity	RT		10	0.3	0.09	0.8
	GOTERM_MF_FAT	steroid hormone receptor activity	RT		4	0.1	0.092	0.8

## Sheet: KEEG
	Category	Term	RT		Count	%	P-value	Benjamini
	KEGG_PATHWAY	hsa04512: ECM-receptor interaction	RT		7	0.2	0.0065	0.5
	KEGG_PATHWAY	hsa05200: Pathways in cancer	RT		14	0.4	0.013	0.51
	KEGG_PATHWAY	hsa05218: Melanoma	RT		6	0.2	0.013	0.38
	KEGG_PATHWAY	hsa05214: Glioma	RT		5	0.1	0.037	0.63
	KEGG_PATHWAY	hsa04115: p53 signaling pathway	RT		5	0.1	0.047	0.64
	KEGG_PATHWAY	Focal adhesion	RT		9	0.2	0.048	0.58
	KEGG_PATHWAY	Cell adhesion molecules (CAMs)	RT		7	0.2	0.048	0.53
	KEGG_PATHWAY	Long-term depression	RT		5	0.1	0.049	0.49
	KEGG_PATHWAY	Chronic myeloid leukemia	RT		5	0.1	0.063	0.53
	KEGG_PATHWAY	Oocyte meiosis	RT		6	0.2	0.069	0.53
	KEGG_PATHWAY	Endocytosis	RT		8	0.2	0.075	0.53
	KEGG_PATHWAY	MAPK signaling pathway	RT		10	0.3	0.086	0.55
	KEGG_PATHWAY	Dorso-ventral axis formation	RT		3	0.1	0.089	0.53
