# Supplementary material for: Inflammatory Breast Carcinoma: Elevated microRNA miR-181b-5p and Reduced miR-200b-3p, miR-200c-3p, and miR-203a-3p Expression as Potential Biomarkers with Diagnostic Value
Source: Biomolecules. 2020 Jul 16;10(7):1059. doi: 10.3390/biom10071059 (PMC7407124; doi:10.3390/biom10071059)
Supplement: Supplementary file 1 [file biomolecules-10-01059-s001.zip › Supplementary excel table 2 BP, CC, MF and KEEG analysis of target genes of down-regulated miRNAs.xlsx]

## Sheet: Biological process
	Category	Term	RT		Count	%	P-value	Benjamini
	GOTERM_BP_FAT	GO:0007507 heart development	RT		36	0.3	1.8e-08	5.1e-05
	GOTERM_BP_FAT	GO:0010629 negative regulation of gene expression	RT		62	0.6	1.9e-08	2.7e-05
	GOTERM_BP_FAT	GO:0006468 protein amino acid phosphorylation	RT		75	0.7	2.4e-08	2.3e-05
	GOTERM_BP_FAT	GO:0006351 transcription	RT		176	1.6	5.6e-08	4e-05
	GOTERM_BP_FAT	GO:0045892 negative regulation of transcription	RT		56	0.5	1.3e-07	7.8e-05
	GOTERM_BP_FAT	regulation of transcription	RT		206	1.8	2.1e-07	0.0001
	GOTERM_BP_FAT	phosphate metabolic process	RT		95	0.9	2.5e-07	0.0001
	GOTERM_BP_FAT	phosphorus metabolic process	RT		95	0.9	2.5e-07	0.0001
	GOTERM_BP_FAT	enzyme linked receptor protein signaling pathway	RT		45	0.4	3.5e-07	0.00013
	GOTERM_BP_FAT	muscle organ development	RT		33	0.3	3.8e-07	0.00012
	GOTERM_BP_FAT	negative regulation of cellular biosynthetic process	RT		63	0.6	3.9e-07	0.00011
	GOTERM_BP_FAT	negative regulation of transcription, DNA-dependent	RT		46	0.4	4.3e-07	0.00011
	GOTERM_BP_FAT	negative regulation of RNA metabolic process	RT		46	0.4	6.9e-07	0.00017
	GOTERM_BP_FAT	regulation of transcription from RNA polymerase II promoter	RT		75	0.7	7.5e-07	0.00017
	GOTERM_BP_FAT	negative regulation of macromolecule biosynthetic process	RT		61	0.5	7.8e-07	0.00016
	GOTERM_BP_FAT	negative regulation of biosynthetic process	RT		63	0.6	8.2e-07	0.00016
	GOTERM_BP_FAT	cell death	RT		74	0.7	9.8e-07	0.00018
	GOTERM_BP_FAT	death	RT		74	0.7	1.3e-06	0.00022
	GOTERM_BP_FAT	negative regulation of nucleobase, nucleoside, nucleotide and nucleic acid metabolic process	RT		57	0.5	2e-06	0.00032
	GOTERM_BP_FAT	positive regulation of RNA metabolic process	RT		54	0.5	3.1e-06	0.00047
	GOTERM_BP_FAT	negative regulation of nitrogen compound metabolic process	RT		57	0.5	3.1e-06	0.00045
	GOTERM_BP_FAT	transmembrane receptor protein tyrosine kinase signaling pathway	RT		32	0.3	4.2e-06	0.00058
	GOTERM_BP_FAT	phosphorylation	RT		77	0.7	7e-06	0.00092
	GOTERM_BP_FAT	regulation of epithelial cell proliferation	RT		16	0.1	9e-06	0.0011
	GOTERM_BP_FAT	blood vessel development	RT		33	0.3	1e-05	0.0012
	GOTERM_BP_FAT	positive regulation of transcription, DNA-dependent	RT		52	0.5	1.1e-05	0.0013
	GOTERM_BP_FAT	positive regulation of gene expression	RT		60	0.5	1.1e-05	0.0012
	GOTERM_BP_FAT	positive regulation of nucleobase, nucleoside, nucleotide and nucleic acid metabolic process	RT		63	0.6	1.3e-05	0.0014
	GOTERM_BP_FAT	regulation of RNA metabolic process	RT		145	1.3	1.6e-05	0.0017
	GOTERM_BP_FAT	vasculature development	RT		33	0.3	1.7e-05	0.0017
	GOTERM_BP_FAT	positive regulation of transcription from RNA polymerase II promoter	RT		43	0.4	1.7e-05	0.0017
	GOTERM_BP_FAT	regulation of phosphorus metabolic process	RT		52	0.5	1.7e-05	0.0016
	GOTERM_BP_FAT	regulation of phosphate metabolic process	RT		52	0.5	1.7e-05	0.0016
	GOTERM_BP_FAT	regulation of transcription, DNA-dependent	RT		142	1.3	1.9e-05	0.0017
	GOTERM_BP_FAT	collagen fibril organization	RT		10	0.1	2.2e-05	0.0019
	GOTERM_BP_FAT	negative regulation of macromolecule metabolic process	RT		70	0.6	2.7e-05	0.0023
	GOTERM_BP_FAT	regulation of kinase activity	RT		41	0.4	3.4e-05	0.0028
	GOTERM_BP_FAT	positive regulation of nitrogen compound metabolic process	RT		63	0.6	3.5e-05	0.0028
	GOTERM_BP_FAT	regulation of protein kinase activity	RT		40	0.4	3.5e-05	0.0028
	GOTERM_BP_FAT	positive regulation of locomotion	RT		18	0.2	3.6e-05	0.0027
	GOTERM_BP_FAT	positive regulation of cell migration	RT		17	0.2	3.9e-05	0.0029
	GOTERM_BP_FAT	positive regulation of macromolecule metabolic process	RT		78	0.7	4.3e-05	0.0031
	GOTERM_BP_FAT	regulation of phosphorylation	RT		49	0.4	5.2e-05	0.0036
	GOTERM_BP_FAT	negative regulation of transcription from RNA polymerase II promoter	RT		33	0.3	5.3e-05	0.0037
	GOTERM_BP_FAT	positive regulation of macromolecule biosynthetic process	RT		63	0.6	5.5e-05	0.0037
	GOTERM_BP_FAT	tube development	RT		29	0.3	5.7e-05	0.0038
	GOTERM_BP_FAT	positive regulation of transcription	RT		56	0.5	6.7e-05	0.0043
	GOTERM_BP_FAT	regulation of transferase activity	RT		41	0.4	8.6e-05	0.0054
	GOTERM_BP_FAT	regulation of cell migration	RT		24	0.2	9.3e-05	0.0057
	GOTERM_BP_FAT	regulation of locomotion	RT		26	0.2	9.7e-05	0.0059
	GOTERM_BP_FAT	positive regulation of biosynthetic process	RT		65	0.6	9.9e-05	0.0058
	GOTERM_BP_FAT	regulation of cell motion	RT		26	0.2	0.00011	0.0061
	GOTERM_BP_FAT	axon guidance	RT		18	0.2	0.00011	0.0064
	GOTERM_BP_FAT	positive regulation of cellular biosynthetic process	RT		64	0.6	0.00012	0.0065
	GOTERM_BP_FAT	chemical homeostasis within a tissue	RT		6	0.1	0.00012	0.0065
	GOTERM_BP_FAT	surfactant homeostasis	RT		6	0.1	0.00012	0.0065
	GOTERM_BP_FAT	positive regulation of cell motion	RT		17	0.2	0.00013	0.0069
	GOTERM_BP_FAT	regulation of cell proliferation	RT		71	0.6	0.00013	0.0069
	GOTERM_BP_FAT	regulation of MAPKKK cascade	RT		18	0.2	0.00014	0.0073
	GOTERM_BP_FAT	extracellular structure organization	RT		23	0.2	0.00015	0.0075
	GOTERM_BP_FAT	protein transport	RT		69	0.6	0.00015	0.0077
	GOTERM_BP_FAT	skeletal system development	RT		36	0.3	0.00016	0.0078
	GOTERM_BP_FAT	blood vessel morphogenesis	RT		27	0.2	0.00018	0.0085
	GOTERM_BP_FAT	regulation of JUN kinase activity	RT		10	0.1	0.00018	0.0086
	GOTERM_BP_FAT	neuron differentiation	RT		45	0.4	0.00018	0.0086
	GOTERM_BP_FAT	establishment of protein localization	RT		69	0.6	0.0002	0.009
	GOTERM_BP_FAT	apoptosis	RT		57	0.5	0.0002	0.0092
	GOTERM_BP_FAT	intracellular signaling cascade	RT		102	0.9	0.00023	0.01
	GOTERM_BP_FAT	neuron development	RT		37	0.3	0.00025	0.011
	GOTERM_BP_FAT	chemical homeostasis	RT		50	0.4	0.00026	0.011
	GOTERM_BP_FAT	cell projection organization	RT		39	0.3	0.00029	0.012
	GOTERM_BP_FAT	programmed cell death	RT		57	0.5	0.0003	0.012
	GOTERM_BP_FAT	neuron projection development	RT		30	0.3	0.00033	0.014
	GOTERM_BP_FAT	positive regulation of cell proliferation	RT		42	0.4	0.00041	0.017
	GOTERM_BP_FAT	positive regulation of epithelial cell proliferation	RT		10	0.1	0.00042	0.017
	GOTERM_BP_FAT	regulation of MAP kinase activity	RT		20	0.2	0.00042	0.016
	GOTERM_BP_FAT	JNK cascade	RT		12	0.1	0.00044	0.017
	GOTERM_BP_FAT	regulation of cell morphogenesis	RT		19	0.2	0.00046	0.018
	GOTERM_BP_FAT	regulation of stress-activated protein kinase signaling pathway	RT		13	0.1	0.00048	0.018
	GOTERM_BP_FAT	regulation of cellular response to stress	RT		16	0.1	0.00073	0.027
	GOTERM_BP_FAT	muscle tissue development	RT		18	0.2	0.00074	0.027
	GOTERM_BP_FAT	stress-activated protein kinase signaling pathway	RT		12	0.1	0.00079	0.029
	GOTERM_BP_FAT	MAPKKK cascade	RT		23	0.2	0.00082	0.029
	GOTERM_BP_FAT	regulation of actin filament bundle formation	RT		7	0.1	0.00088	0.031
	GOTERM_BP_FAT	positive regulation of protein kinase activity	RT		26	0.2	0.00097	0.034
	GOTERM_BP_FAT	regulation of JNK cascade	RT		12	0.1	0.001	0.036
	GOTERM_BP_FAT	cell motion	RT		45	0.4	0.001	0.036
	GOTERM_BP_FAT	kidney development	RT		15	0.1	0.0011	0.036
	GOTERM_BP_FAT	neuron projection morphogenesis	RT		25	0.2	0.0011	0.037
	GOTERM_BP_FAT	striated muscle tissue development	RT		17	0.2	0.0012	0.039
	GOTERM_BP_FAT	regulation of small GTPase mediated signal transduction	RT		28	0.3	0.0012	0.04
	GOTERM_BP_FAT	protein localization	RT		73	0.7	0.0013	0.041
	GOTERM_BP_FAT	negative regulation of cell differentiation	RT		25	0.2	0.0014	0.043
	GOTERM_BP_FAT	regulation of cell development	RT		24	0.2	0.0015	0.047
	GOTERM_BP_FAT	axonogenesis	RT		23	0.2	0.0015	0.047
	GOTERM_BP_FAT	positive regulation of kinase activity	RT		26	0.2	0.0016	0.049
	GOTERM_BP_FAT	intracellular transport	RT		57	0.5	0.0017	0.052
	GOTERM_BP_FAT	positive regulation of JUN kinase activity	RT		8	0.1	0.0019	0.055
	GOTERM_BP_FAT	positive regulation of MAP kinase activity	RT		15	0.1	0.0019	0.057
	GOTERM_BP_FAT	vasculogenesis	RT		9	0.1	0.0019	0.057
	GOTERM_BP_FAT	angiogenesis	RT		19	0.2	0.0019	0.056
	GOTERM_BP_FAT	regulation of protein amino acid phosphorylation	RT		21	0.2	0.0021	0.059
	GOTERM_BP_FAT	regulation of protein kinase cascade	RT		27	0.2	0.0022	0.061
	GOTERM_BP_FAT	ossification	RT		16	0.1	0.0023	0.063
	GOTERM_BP_FAT	osteoblast differentiation	RT		9	0.1	0.0023	0.063
	GOTERM_BP_FAT	activation of MAPK activity	RT		13	0.1	0.0023	0.063
	GOTERM_BP_FAT	chordate embryonic development	RT		33	0.3	0.0025	0.068
	GOTERM_BP_FAT	positive regulation of transferase activity	RT		26	0.2	0.0027	0.072
	GOTERM_BP_FAT	regulation of mesenchymal cell proliferation	RT		6	0.1	0.0028	0.073
	GOTERM_BP_FAT	embryonic development ending in birth or egg hatching	RT		33	0.3	0.0029	0.075
	GOTERM_BP_FAT	activation of JUN kinase activity	RT		7	0.1	0.0029	0.076
	GOTERM_BP_FAT	wound healing	RT		22	0.2	0.003	0.077
	GOTERM_BP_FAT	regulation of protein modification process	RT		30	0.3	0.0031	0.077
	GOTERM_BP_FAT	cell part morphogenesis	RT		27	0.2	0.0032	0.08
	GOTERM_BP_FAT	homeostatic process	RT		62	0.6	0.0033	0.083
	GOTERM_BP_FAT	vesicle-mediated transport	RT		50	0.4	0.0033	0.082
	GOTERM_BP_FAT	cell morphogenesis involved in differentiation	RT		26	0.2	0.0034	0.082
	GOTERM_BP_FAT	eye development	RT		17	0.2	0.0035	0.085
	GOTERM_BP_FAT	cell projection morphogenesis	RT		26	0.2	0.0035	0.085
	GOTERM_BP_FAT	regulation of stress fiber formation	RT		6	0.1	0.0036	0.085
	GOTERM_BP_FAT	regulation of cell-matrix adhesion	RT		7	0.1	0.0036	0.085
	GOTERM_BP_FAT	positive regulation of phosphoinositide 3-kinase cascade	RT		5	0	0.0036	0.085
	GOTERM_BP_FAT	urogenital system development	RT		15	0.1	0.0039	0.091
	GOTERM_BP_FAT	cell morphogenesis involved in neuron differentiation	RT		23	0.2	0.0042	0.095
	GOTERM_BP_FAT	embryonic skeletal system development	RT		12	0.1	0.0042	0.095
	GOTERM_BP_FAT	gene silencing	RT		10	0.1	0.0042	0.094
	GOTERM_BP_FAT	cell morphogenesis	RT		34	0.3	0.0042	0.094
	GOTERM_BP_FAT	bone development	RT		16	0.1	0.0044	0.096
	GOTERM_BP_FAT	epidermal growth factor receptor signaling pathway	RT		7	0.1	0.0044	0.096
	GOTERM_BP_FAT	regulation of Ras protein signal transduction	RT		23	0.2	0.0044	0.096
	GOTERM_BP_FAT	positive regulation of molecular function	RT		50	0.4	0.0046	0.1
	GOTERM_BP_FAT	cell junction organization	RT		10	0.1	0.0047	0.1
	GOTERM_BP_FAT	regulation of phosphoinositide 3-kinase cascade	RT		5	0	0.005	0.11
	GOTERM_BP_FAT	skin development	RT		7	0.1	0.0052	0.11
	GOTERM_BP_FAT	regulation of cellular protein metabolic process	RT		42	0.4	0.0052	0.11
	GOTERM_BP_FAT	gastrulation with mouth forming second	RT		6	0.1	0.0057	0.12
	GOTERM_BP_FAT	peptidyl-threonine modification	RT		6	0.1	0.0057	0.12
	GOTERM_BP_FAT	positive regulation of catalytic activity	RT		45	0.4	0.0058	0.12
	GOTERM_BP_FAT	ubiquitin-dependent protein catabolic process	RT		25	0.2	0.006	0.12
	GOTERM_BP_FAT	extracellular matrix organization	RT		14	0.1	0.0062	0.12
	GOTERM_BP_FAT	regulation of Ras GTPase activity	RT		14	0.1	0.0062	0.12
	GOTERM_BP_FAT	membrane organization	RT		35	0.3	0.0066	0.13
	GOTERM_BP_FAT	cellular component morphogenesis	RT		36	0.3	0.0071	0.14
	GOTERM_BP_FAT	protein kinase cascade	RT		34	0.3	0.0074	0.14
	GOTERM_BP_FAT	chromatin modification	RT		27	0.2	0.0077	0.15
	GOTERM_BP_FAT	post-embryonic development	RT		11	0.1	0.0083	0.16
	GOTERM_BP_FAT	regulation of focal adhesion formation	RT		4	0	0.0084	0.16
	GOTERM_BP_FAT	cytoskeleton-dependent intracellular transport	RT		9	0.1	0.0088	0.16
	GOTERM_BP_FAT	protein amino acid dephosphorylation	RT		16	0.1	0.0089	0.17
	GOTERM_BP_FAT	muscle cell differentiation	RT		15	0.1	0.0091	0.17
	GOTERM_BP_FAT	positive regulation of developmental process	RT		27	0.2	0.0092	0.17
	GOTERM_BP_FAT	ectoderm development	RT		21	0.2	0.01	0.18
	GOTERM_BP_FAT	transmission of nerve impulse	RT		32	0.3	0.01	0.18
	GOTERM_BP_FAT	cell proliferation	RT		38	0.3	0.01	0.18
	GOTERM_BP_FAT	regulation of GTPase activity	RT		15	0.1	0.01	0.18
	GOTERM_BP_FAT	learning or memory	RT		14	0.1	0.011	0.19
	GOTERM_BP_FAT	lung development	RT		13	0.1	0.011	0.18
	GOTERM_BP_FAT	regulation of cell shape	RT		9	0.1	0.011	0.19
	GOTERM_BP_FAT	regulation of blood vessel endothelial cell migration	RT		5	0	0.011	0.19
	GOTERM_BP_FAT	regulation of programmed cell death	RT		63	0.6	0.011	0.19
	GOTERM_BP_FAT	response to insulin stimulus	RT		13	0.1	0.011	0.19
	GOTERM_BP_FAT	sensory organ development	RT		23	0.2	0.012	0.2
	GOTERM_BP_FAT	embryonic hemopoiesis	RT		4	0	0.012	0.2
	GOTERM_BP_FAT	positive regulation of blood vessel endothelial cell migration	RT		4	0	0.012	0.2
	GOTERM_BP_FAT	regulation of cell death	RT		63	0.6	0.012	0.2
	GOTERM_BP_FAT	cell-matrix adhesion	RT		12	0.1	0.012	0.2
	GOTERM_BP_FAT	skeletal muscle organ development	RT		10	0.1	0.012	0.2
	GOTERM_BP_FAT	skeletal muscle tissue development	RT		10	0.1	0.012	0.2
	GOTERM_BP_FAT	respiratory tube development	RT		13	0.1	0.013	0.21
	GOTERM_BP_FAT	regulation of nervous system development	RT		20	0.2	0.014	0.22
	GOTERM_BP_FAT	regulation of apoptosis	RT		62	0.6	0.014	0.22
	GOTERM_BP_FAT	positive regulation of mesenchymal cell proliferation	RT		5	0	0.014	0.22
	GOTERM_BP_FAT	hemopoietic or lymphoid organ development	RT		25	0.2	0.014	0.22
	GOTERM_BP_FAT	positive regulation of angiogenesis	RT		6	0.1	0.015	0.22
	GOTERM_BP_FAT	regulation of cell-substrate adhesion	RT		8	0.1	0.015	0.23
	GOTERM_BP_FAT	cellular response to insulin stimulus	RT		10	0.1	0.015	0.23
	GOTERM_BP_FAT	transcription from RNA polymerase II promoter	RT		23	0.2	0.015	0.23
	GOTERM_BP_FAT	dephosphorylation	RT		17	0.2	0.015	0.22
	GOTERM_BP_FAT	cell migration	RT		26	0.2	0.015	0.23
	GOTERM_BP_FAT	small GTPase mediated signal transduction	RT		28	0.3	0.016	0.24
	GOTERM_BP_FAT	eye morphogenesis	RT		10	0.1	0.016	0.24
	GOTERM_BP_FAT	proteolysis involved in cellular protein catabolic process	RT		48	0.4	0.017	0.24
	GOTERM_BP_FAT	nucleocytoplasmic transport	RT		17	0.2	0.017	0.24
	GOTERM_BP_FAT	embryonic morphogenesis	RT		28	0.3	0.017	0.24
	GOTERM_BP_FAT	peptidyl-threonine phosphorylation	RT		5	0	0.017	0.24
	GOTERM_BP_FAT	embryonic hindlimb morphogenesis	RT		5	0	0.017	0.24
	GOTERM_BP_FAT	ion homeostasis	RT		35	0.3	0.018	0.25
	GOTERM_BP_FAT	cell migration during sprouting angiogenesis	RT		3	0	0.018	0.25
	GOTERM_BP_FAT	nuclear transport	RT		17	0.2	0.019	0.26
	GOTERM_BP_FAT	cellular protein catabolic process	RT		48	0.4	0.019	0.26
	GOTERM_BP_FAT	cellular macromolecule catabolic process	RT		56	0.5	0.019	0.26
	GOTERM_BP_FAT	regulation of neuron differentiation	RT		15	0.1	0.02	0.27
	GOTERM_BP_FAT	cardiac cell differentiation	RT		6	0.1	0.02	0.27
	GOTERM_BP_FAT	negative regulation of apoptosis	RT		31	0.3	0.02	0.27
	GOTERM_BP_FAT	respiratory system development	RT		13	0.1	0.02	0.27
	GOTERM_BP_FAT	actin filament-based process	RT		23	0.2	0.02	0.27
	GOTERM_BP_FAT	protein catabolic process	RT		49	0.4	0.02	0.27
	GOTERM_BP_FAT	regulation of positive chemotaxis	RT		5	0	0.021	0.27
	GOTERM_BP_FAT	positive regulation of positive chemotaxis	RT		5	0	0.021	0.27
	GOTERM_BP_FAT	regulation of membrane potential	RT		15	0.1	0.021	0.27
	GOTERM_BP_FAT	blood vessel endothelial cell migration	RT		4	0	0.022	0.28
	GOTERM_BP_FAT	negative regulation of cell-substrate adhesion	RT		4	0	0.022	0.28
	GOTERM_BP_FAT	synapse organization	RT		9	0.1	0.022	0.29
	GOTERM_BP_FAT	gland development	RT		15	0.1	0.022	0.28
	GOTERM_BP_FAT	memory	RT		7	0.1	0.022	0.28
	GOTERM_BP_FAT	multicellular organismal homeostasis	RT		11	0.1	0.023	0.29
	GOTERM_BP_FAT	positive regulation of chemotaxis	RT		6	0.1	0.023	0.29
	GOTERM_BP_FAT	negative regulation of programmed cell death	RT		31	0.3	0.024	0.3
	GOTERM_BP_FAT	regulation of organelle organization	RT		21	0.2	0.024	0.3
	GOTERM_BP_FAT	cell-substrate adhesion	RT		12	0.1	0.024	0.3
	GOTERM_BP_FAT	cellular ion homeostasis	RT		32	0.3	0.024	0.3
	GOTERM_BP_FAT	ovulation cycle process	RT		9	0.1	0.024	0.3
	GOTERM_BP_FAT	negative regulation of cell death	RT		31	0.3	0.024	0.3
	GOTERM_BP_FAT	regulation of cell adhesion	RT		15	0.1	0.025	0.3
	GOTERM_BP_FAT	mammary gland development	RT		9	0.1	0.026	0.31
	GOTERM_BP_FAT	tissue homeostasis	RT		9	0.1	0.026	0.31
	GOTERM_BP_FAT	immune system development	RT		25	0.2	0.027	0.32
	GOTERM_BP_FAT	regulation of cell size	RT		20	0.2	0.027	0.32
	GOTERM_BP_FAT	endocytosis	RT		21	0.2	0.027	0.32
	GOTERM_BP_FAT	membrane invagination	RT		21	0.2	0.027	0.32
	GOTERM_BP_FAT	chromatin organization	RT		32	0.3	0.027	0.32
	GOTERM_BP_FAT	forebrain development	RT		16	0.1	0.027	0.32
	GOTERM_BP_FAT	embryonic eye morphogenesis	RT		4	0	0.028	0.32
	GOTERM_BP_FAT	endochondral ossification	RT		4	0	0.028	0.32
	GOTERM_BP_FAT	ovarian follicle development	RT		7	0.1	0.028	0.32
	GOTERM_BP_FAT	cell junction assembly	RT		7	0.1	0.028	0.32
	GOTERM_BP_FAT	regulation of neurogenesis	RT		17	0.2	0.028	0.32
	GOTERM_BP_FAT	striated muscle cell differentiation	RT		11	0.1	0.028	0.32
	GOTERM_BP_FAT	transcription, DNA-dependent	RT		26	0.2	0.028	0.32
	GOTERM_BP_FAT	modification-dependent macromolecule catabolic process	RT		45	0.4	0.029	0.32
	GOTERM_BP_FAT	modification-dependent protein catabolic process	RT		45	0.4	0.029	0.32
	GOTERM_BP_FAT	collagen biosynthetic process	RT		3	0	0.029	0.33
	GOTERM_BP_FAT	negative regulation of actin filament bundle formation	RT		3	0	0.029	0.33
	GOTERM_BP_FAT	cellular chemical homeostasis	RT		32	0.3	0.029	0.32
	GOTERM_BP_FAT	developmental maturation	RT		12	0.1	0.029	0.32
	GOTERM_BP_FAT	hemopoiesis	RT		22	0.2	0.029	0.32
	GOTERM_BP_FAT	tube morphogenesis	RT		14	0.1	0.029	0.32
	GOTERM_BP_FAT	regulation of chemotaxis	RT		6	0.1	0.03	0.33
	GOTERM_BP_FAT	positive regulation of smooth muscle cell proliferation	RT		6	0.1	0.03	0.33
	GOTERM_BP_FAT	positive regulation of cellular component organization	RT		18	0.2	0.03	0.33
	GOTERM_BP_FAT	regulation of cell morphogenesis involved in differentiation	RT		10	0.1	0.031	0.33
	GOTERM_BP_FAT	gliogenesis	RT		9	0.1	0.031	0.33
	GOTERM_BP_FAT	telencephalon development	RT		9	0.1	0.031	0.33
	GOTERM_BP_FAT	macromolecule catabolic process	RT		58	0.5	0.032	0.34
	GOTERM_BP_FAT	pattern specification process	RT		24	0.2	0.033	0.35
	GOTERM_BP_FAT	RNA biosynthetic process	RT		26	0.2	0.033	0.34
	GOTERM_BP_FAT	appendage development	RT		12	0.1	0.033	0.35
	GOTERM_BP_FAT	limb development	RT		12	0.1	0.033	0.35
	GOTERM_BP_FAT	transmembrane receptor protein serine/threonine kinase signaling pathway	RT		12	0.1	0.033	0.35
	GOTERM_BP_FAT	regulation of cAMP metabolic process	RT		12	0.1	0.033	0.35
	GOTERM_BP_FAT	odontogenesis	RT		8	0.1	0.033	0.35
	GOTERM_BP_FAT	palate development	RT		6	0.1	0.034	0.35
	GOTERM_BP_FAT	endothelial cell migration	RT		5	0	0.034	0.35
	GOTERM_BP_FAT	thymus development	RT		5	0	0.034	0.35
	GOTERM_BP_FAT	negative regulation of cell adhesion	RT		7	0.1	0.034	0.35
	GOTERM_BP_FAT	proteoglycan metabolic process	RT		7	0.1	0.034	0.35
	GOTERM_BP_FAT	epidermis development	RT		18	0.2	0.034	0.35
	GOTERM_BP_FAT	actin cytoskeleton organization	RT		21	0.2	0.035	0.35
	GOTERM_BP_FAT	positive regulation of endothelial cell migration	RT		4	0	0.035	0.35
	GOTERM_BP_FAT	ovulation cycle	RT		9	0.1	0.036	0.36
	GOTERM_BP_FAT	gene silencing by RNA	RT		6	0.1	0.038	0.37
	GOTERM_BP_FAT	metanephros development	RT		7	0.1	0.038	0.37
	GOTERM_BP_FAT	regulation of cellular component size	RT		24	0.2	0.038	0.37
	GOTERM_BP_FAT	positive regulation of cell differentiation	RT		21	0.2	0.039	0.38
	GOTERM_BP_FAT	actin filament-based movement	RT		5	0	0.039	0.38
	GOTERM_BP_FAT	cellular response to hormone stimulus	RT		14	0.1	0.041	0.39
	GOTERM_BP_FAT	acrosome assembly	RT		3	0	0.042	0.4
	GOTERM_BP_FAT	positive regulation of behavior	RT		6	0.1	0.042	0.4
	GOTERM_BP_FAT	regulation of axonogenesis	RT		8	0.1	0.043	0.4
	GOTERM_BP_FAT	cardiac muscle tissue development	RT		8	0.1	0.043	0.4
	GOTERM_BP_FAT	cell adhesion	RT		52	0.5	0.043	0.4
	GOTERM_BP_FAT	behavior	RT		37	0.3	0.043	0.4
	GOTERM_BP_FAT	biological adhesion	RT		52	0.5	0.045	0.41
	GOTERM_BP_FAT	reproductive developmental process	RT		23	0.2	0.045	0.42
	GOTERM_BP_FAT	negative regulation of cell communication	RT		22	0.2	0.046	0.42
	GOTERM_BP_FAT	localization of cell	RT		26	0.2	0.047	0.42
	GOTERM_BP_FAT	cell motility	RT		26	0.2	0.047	0.42
	GOTERM_BP_FAT	positive regulation of organelle organization	RT		10	0.1	0.047	0.42
	GOTERM_BP_FAT	cell-cell junction organization	RT		6	0.1	0.047	0.42
	GOTERM_BP_FAT	ureteric bud development	RT		6	0.1	0.047	0.42
	GOTERM_BP_FAT	regulation of hydrolase activity	RT		28	0.3	0.048	0.43
	GOTERM_BP_FAT	anti-apoptosis	RT		19	0.2	0.048	0.43
	GOTERM_BP_FAT	regulation of translation	RT		14	0.1	0.05	0.44
	GOTERM_BP_FAT	inositol metabolic process	RT		4	0	0.051	0.44
	GOTERM_BP_FAT	endosome organization	RT		4	0	0.051	0.44
	GOTERM_BP_FAT	positive regulation of endothelial cell proliferation	RT		4	0	0.051	0.44
	GOTERM_BP_FAT	filopodium assembly	RT		4	0	0.051	0.44
	GOTERM_BP_FAT	epidermis morphogenesis	RT		5	0	0.051	0.45
	GOTERM_BP_FAT	regulation of endothelial cell migration	RT		5	0	0.051	0.45
	GOTERM_BP_FAT	negative regulation of cell size	RT		11	0.1	0.056	0.47
	GOTERM_BP_FAT	regulation of Rho protein signal transduction	RT		11	0.1	0.056	0.47
	GOTERM_BP_FAT	appendage morphogenesis	RT		11	0.1	0.056	0.47
	GOTERM_BP_FAT	limb morphogenesis	RT		11	0.1	0.056	0.47
	GOTERM_BP_FAT	synaptic transmission	RT		25	0.2	0.056	0.48
	GOTERM_BP_FAT	protein import into nucleus	RT		10	0.1	0.056	0.47
	GOTERM_BP_FAT	ephrin receptor signaling pathway	RT		3	0	0.057	0.47
	GOTERM_BP_FAT	phosphoinositide 3-kinase cascade	RT		3	0	0.057	0.47
	GOTERM_BP_FAT	regulation of retinal cell programmed cell death	RT		3	0	0.057	0.47
	GOTERM_BP_FAT	ameboidal cell migration	RT		6	0.1	0.058	0.48
	GOTERM_BP_FAT	regulation of cyclic nucleotide metabolic process	RT		12	0.1	0.058	0.48
	GOTERM_BP_FAT	posttranscriptional regulation of gene expression	RT		19	0.2	0.058	0.48
	GOTERM_BP_FAT	hindlimb morphogenesis	RT		5	0	0.058	0.48
	GOTERM_BP_FAT	regulation of dephosphorylation	RT		5	0	0.058	0.48
	GOTERM_BP_FAT	intracellular protein transport	RT		30	0.3	0.058	0.48
	GOTERM_BP_FAT	positive regulation of phosphorus metabolic process	RT		11	0.1	0.059	0.48
	GOTERM_BP_FAT	positive regulation of phosphate metabolic process	RT		11	0.1	0.059	0.48
	GOTERM_BP_FAT	microspike assembly	RT		4	0	0.06	0.48
	GOTERM_BP_FAT	endochondral bone morphogenesis	RT		4	0	0.06	0.48
	GOTERM_BP_FAT	morphogenesis of a branching structure	RT		9	0.1	0.06	0.48
	GOTERM_BP_FAT	embryonic limb morphogenesis	RT		10	0.1	0.06	0.48
	GOTERM_BP_FAT	embryonic appendage morphogenesis	RT		10	0.1	0.06	0.48
	GOTERM_BP_FAT	activation of protein kinase activity	RT		12	0.1	0.061	0.49
	GOTERM_BP_FAT	rhythmic process	RT		13	0.1	0.062	0.49
	GOTERM_BP_FAT	regulation of cAMP biosynthetic process	RT		11	0.1	0.063	0.49
	GOTERM_BP_FAT	nuclear import	RT		10	0.1	0.064	0.5
	GOTERM_BP_FAT	cell maturation	RT		9	0.1	0.064	0.5
	GOTERM_BP_FAT	regulation of striated muscle tissue development	RT		7	0.1	0.064	0.5
	GOTERM_BP_FAT	positive regulation of protein amino acid phosphorylation	RT		10	0.1	0.067	0.52
	GOTERM_BP_FAT	regulation of actin cytoskeleton organization	RT		10	0.1	0.067	0.52
	GOTERM_BP_FAT	regulation of nucleotide metabolic process	RT		12	0.1	0.068	0.51
	GOTERM_BP_FAT	embryonic organ development	RT		16	0.1	0.068	0.51
	GOTERM_BP_FAT	regulation of muscle development	RT		7	0.1	0.069	0.52
	GOTERM_BP_FAT	cellular protein localization	RT		32	0.3	0.069	0.52
	GOTERM_BP_FAT	Wnt receptor signaling pathway through beta-catenin	RT		4	0	0.069	0.52
	GOTERM_BP_FAT	protein ubiquitination during ubiquitin-dependent protein catabolic process	RT		4	0	0.069	0.52
	GOTERM_BP_FAT	regulation of protein kinase B signaling cascade	RT		4	0	0.069	0.52
	GOTERM_BP_FAT	peptidyl-serine modification	RT		6	0.1	0.07	0.52
	GOTERM_BP_FAT	positive regulation of cell division	RT		6	0.1	0.07	0.52
	GOTERM_BP_FAT	cell cycle arrest	RT		11	0.1	0.07	0.52
	GOTERM_BP_FAT	interphase of mitotic cell cycle	RT		11	0.1	0.07	0.52
	GOTERM_BP_FAT	glycoprotein metabolic process	RT		18	0.2	0.071	0.52
	GOTERM_BP_FAT	regulation of neuron apoptosis	RT		10	0.1	0.071	0.52
	GOTERM_BP_FAT	female gonad development	RT		8	0.1	0.072	0.53
	GOTERM_BP_FAT	cell-cell adhesion	RT		23	0.2	0.072	0.52
	GOTERM_BP_FAT	astrocyte development	RT		3	0	0.073	0.53
	GOTERM_BP_FAT	regulation of Rho GTPase activity	RT		5	0	0.073	0.53
	GOTERM_BP_FAT	skeletal muscle fiber development	RT		5	0	0.073	0.53
	GOTERM_BP_FAT	cellular macromolecule localization	RT		32	0.3	0.075	0.54
	GOTERM_BP_FAT	branching morphogenesis of a tube	RT		8	0.1	0.077	0.54
	GOTERM_BP_FAT	Ras protein signal transduction	RT		11	0.1	0.077	0.55
	GOTERM_BP_FAT	regulation of system process	RT		25	0.2	0.078	0.55
	GOTERM_BP_FAT	regulation of actin filament-based process	RT		10	0.1	0.079	0.55
	GOTERM_BP_FAT	chondrocyte differentiation	RT		4	0	0.08	0.56
	GOTERM_BP_FAT	cell division	RT		24	0.2	0.08	0.55
	GOTERM_BP_FAT	peptidyl-serine phosphorylation	RT		5	0	0.081	0.56
	GOTERM_BP_FAT	fibroblast growth factor receptor signaling pathway	RT		5	0	0.081	0.56
	GOTERM_BP_FAT	interphase	RT		11	0.1	0.081	0.56
	GOTERM_BP_FAT	response to hypoxia	RT		13	0.1	0.082	0.56
	GOTERM_BP_FAT	regulation of growth	RT		27	0.2	0.082	0.56
	GOTERM_BP_FAT	negative regulation of signal transduction	RT		19	0.2	0.082	0.56
	GOTERM_BP_FAT	cellular homeostasis	RT		35	0.3	0.084	0.57
	GOTERM_BP_FAT	camera-type eye development	RT		11	0.1	0.085	0.57
	GOTERM_BP_FAT	cytoskeleton organization	RT		33	0.3	0.087	0.58
	GOTERM_BP_FAT	protein localization in nucleus	RT		10	0.1	0.088	0.58
	GOTERM_BP_FAT	positive regulation of hydrolase activity	RT		16	0.1	0.088	0.58
	GOTERM_BP_FAT	neural tube closure	RT		5	0	0.089	0.58
	GOTERM_BP_FAT	tube closure	RT		5	0	0.089	0.58
	GOTERM_BP_FAT	vesicle transport along microtubule	RT		3	0	0.09	0.58
	GOTERM_BP_FAT	sprouting angiogenesis	RT		3	0	0.09	0.58
	GOTERM_BP_FAT	positive regulation of granule cell precursor proliferation	RT		3	0	0.09	0.58
	GOTERM_BP_FAT	positive regulation of cell-matrix adhesion	RT		3	0	0.09	0.58
	GOTERM_BP_FAT	regulation of granule cell precursor proliferation	RT		3	0	0.09	0.58
	GOTERM_BP_FAT	Schwann cell differentiation	RT		3	0	0.09	0.58
	GOTERM_BP_FAT	multicellular organismal movement	RT		4	0	0.091	0.59
	GOTERM_BP_FAT	musculoskeletal movement	RT		4	0	0.091	0.59
	GOTERM_BP_FAT	platelet-derived growth factor receptor signaling pathway	RT		4	0	0.091	0.59
	GOTERM_BP_FAT	hair follicle morphogenesis	RT		4	0	0.091	0.59
	GOTERM_BP_FAT	regulation of adenylate cyclase activity	RT		10	0.1	0.097	0.61
	GOTERM_BP_FAT	regulation of nucleotide biosynthetic process	RT		11	0.1	0.098	0.61
	GOTERM_BP_FAT	regulation of cyclic nucleotide biosynthetic process	RT		11	0.1	0.098	0.61
	GOTERM_BP_FAT	female sex differentiation	RT		8	0.1	0.098	0.61
	GOTERM_BP_FAT	development of primary female sexual characteristics	RT		8	0.1	0.098	0.61
	GOTERM_BP_FAT	membrane docking	RT		5	0	0.098	0.61
	GOTERM_BP_FAT	G1/S transition of mitotic cell cycle	RT		7	0.1	0.099	0.61

## Sheet: Cellular component
	Category	Term	RT		Count	%	P-value	Benjamini
	GOTERM_CC_FAT	GO:0031981 nuclear lumen	RT		116	1	9.8e-07	0.00043
	GOTERM_CC_FAT	GO:0005794 Golgi apparatus	RT		76	0.7	6.1e-06	0.0013
	GOTERM_CC_FAT	GO:0005581 collagen	RT		11	0.1	6.8e-06	0.001
	GOTERM_CC_FAT	GO:0005583 fibrillar collagen	RT		7	0.1	1.3e-05	0.0014
	GOTERM_CC_FAT	GO:0012505 endomembrane system	RT		68	0.6	2.2e-05	0.002
	GOTERM_CC_FAT	extrinsic to membrane	RT		48	0.4	3.2e-05	0.0024
	GOTERM_CC_FAT	cytoskeleton	RT		105	0.9	3.4e-05	0.0021
	GOTERM_CC_FAT	nucleoplasm part	RT		50	0.4	0.00014	0.008
	GOTERM_CC_FAT	synapse	RT		36	0.3	0.00016	0.0081
	GOTERM_CC_FAT	nucleoplasm	RT		71	0.6	0.00017	0.0074
	GOTERM_CC_FAT	transcription factor complex	RT		25	0.2	0.0002	0.0081
	GOTERM_CC_FAT	organelle lumen	RT		127	1.1	0.00021	0.0076
	GOTERM_CC_FAT	membrane-enclosed lumen	RT		129	1.2	0.00021	0.0071
	GOTERM_CC_FAT	cytoplasmic vesicle	RT		55	0.5	0.00023	0.0073
	GOTERM_CC_FAT	cell projection	RT		58	0.5	0.00032	0.0094
	GOTERM_CC_FAT	vesicle	RT		56	0.5	0.00036	0.01
	GOTERM_CC_FAT	neuron projection	RT		34	0.3	0.00037	0.0096
	GOTERM_CC_FAT	non-membrane-bounded organelle	RT		169	1.5	0.00047	0.012
	GOTERM_CC_FAT	intracellular non-membrane-bounded organelle	RT		169	1.5	0.00047	0.012
	GOTERM_CC_FAT	intracellular organelle lumen	RT		122	1.1	0.00059	0.014
	GOTERM_CC_FAT	cytoplasmic vesicle part	RT		22	0.2	0.00062	0.014
	GOTERM_CC_FAT	extracellular matrix part	RT		16	0.1	0.00095	0.02
	GOTERM_CC_FAT	cytoplasmic membrane-bounded vesicle	RT		46	0.4	0.0013	0.027
	GOTERM_CC_FAT	membrane-bounded vesicle	RT		47	0.4	0.0015	0.028
	GOTERM_CC_FAT	vesicle membrane	RT		18	0.2	0.0019	0.035
	GOTERM_CC_FAT	microtubule cytoskeleton	RT		45	0.4	0.0023	0.04
	GOTERM_CC_FAT	insoluble fraction	RT		63	0.6	0.0023	0.039
	GOTERM_CC_FAT	membrane fraction	RT		61	0.5	0.0025	0.04
	GOTERM_CC_FAT	perinuclear region of cytoplasm	RT		27	0.2	0.0038	0.058
	GOTERM_CC_FAT	protein serine/threonine phosphatase complex	RT		8	0.1	0.0039	0.058
	GOTERM_CC_FAT	cell leading edge	RT		16	0.1	0.0048	0.069
	GOTERM_CC_FAT	cytoplasmic vesicle membrane	RT		16	0.1	0.0052	0.072
	GOTERM_CC_FAT	cell soma	RT		18	0.2	0.0058	0.078
	GOTERM_CC_FAT	extracellular matrix	RT		30	0.3	0.0064	0.082
	GOTERM_CC_FAT	endosome	RT		28	0.3	0.0064	0.08
	GOTERM_CC_FAT	coated pit	RT		8	0.1	0.0067	0.081
	GOTERM_CC_FAT	nucleolus	RT		52	0.5	0.0069	0.081
	GOTERM_CC_FAT	ruffle	RT		10	0.1	0.007	0.081
	GOTERM_CC_FAT	nuclear matrix	RT		9	0.1	0.0075	0.084
	GOTERM_CC_FAT	collagen type V	RT		3	0	0.0076	0.083
	GOTERM_CC_FAT	axon	RT		17	0.2	0.0078	0.083
	GOTERM_CC_FAT	proteinaceous extracellular matrix	RT		28	0.3	0.0079	0.082
	GOTERM_CC_FAT	synapse part	RT		23	0.2	0.0081	0.082
	GOTERM_CC_FAT	nuclear envelope	RT		20	0.2	0.0094	0.092
	GOTERM_CC_FAT	cytosol	RT		88	0.8	0.011	0.1
	GOTERM_CC_FAT	early endosome	RT		11	0.1	0.012	0.11
	GOTERM_CC_FAT	actin cytoskeleton	RT		24	0.2	0.012	0.11
	GOTERM_CC_FAT	nuclear periphery	RT		9	0.1	0.012	0.11
	GOTERM_CC_FAT	cell fraction	RT		73	0.7	0.013	0.12
	GOTERM_CC_FAT	coated vesicle	RT		16	0.1	0.017	0.14
	GOTERM_CC_FAT	cell junction	RT		39	0.3	0.017	0.14
	GOTERM_CC_FAT	actin filament	RT		7	0.1	0.017	0.14
	GOTERM_CC_FAT	clathrin-coated vesicle	RT		14	0.1	0.018	0.14
	GOTERM_CC_FAT	dendrite	RT		16	0.1	0.021	0.16
	GOTERM_CC_FAT	microtubule organizing center	RT		22	0.2	0.021	0.16
	GOTERM_CC_FAT	centrosome	RT		20	0.2	0.022	0.16
	GOTERM_CC_FAT	endocytic vesicle	RT		8	0.1	0.031	0.22
	GOTERM_CC_FAT	nuclear membrane	RT		9	0.1	0.033	0.23
	GOTERM_CC_FAT	coated vesicle membrane	RT		9	0.1	0.033	0.23
	GOTERM_CC_FAT	internal side of plasma membrane	RT		25	0.2	0.036	0.25
	GOTERM_CC_FAT	cytoskeletal part	RT		62	0.6	0.042	0.28
	GOTERM_CC_FAT	basement membrane	RT		9	0.1	0.046	0.3
	GOTERM_CC_FAT	clathrin coated vesicle membrane	RT		7	0.1	0.053	0.33
	GOTERM_CC_FAT	plasma membrane part	RT		130	1.2	0.054	0.33
	GOTERM_CC_FAT	Golgi membrane	RT		16	0.1	0.056	0.33
	GOTERM_CC_FAT	platelet alpha granule lumen	RT		6	0.1	0.058	0.34
	GOTERM_CC_FAT	organelle membrane	RT		69	0.6	0.058	0.34
	GOTERM_CC_FAT	Srb-mediator complex	RT		5	0	0.059	0.34
	GOTERM_CC_FAT	polysome	RT		4	0	0.062	0.35
	GOTERM_CC_FAT	platelet alpha granule	RT		7	0.1	0.067	0.36
	GOTERM_CC_FAT	synaptosome	RT		9	0.1	0.07	0.37
	GOTERM_CC_FAT	microtubule	RT		21	0.2	0.072	0.38
	GOTERM_CC_FAT	cytoplasmic membrane-bounded vesicle lumen	RT		6	0.1	0.074	0.38
	GOTERM_CC_FAT	Golgi apparatus part	RT		22	0.2	0.08	0.4
	GOTERM_CC_FAT	vesicle lumen	RT		6	0.1	0.086	0.42
	GOTERM_CC_FAT	early endosome membrane	RT		3	0	0.09	0.43
	GOTERM_CC_FAT	ubiquitin ligase complex	RT		9	0.1	0.091	0.43

## Sheet: Molecular function
	Category	Term	RT		Count	%	P-value	Benjamini
	GOTERM_MF_FAT	GO:0004672 protein kinase activity	RT		68	0.6	2.6e-07	0.00021
	GOTERM_MF_FAT	GO:0030528 transcription regulator activity	RT		135	1.2	2.9e-07	0.00012
	GOTERM_MF_FAT	GO:0004674 protein serine/threonine kinase activity	RT		50	0.4	4.9e-06	0.0013
	GOTERM_MF_FAT	GO:0003700 transcription factor activity	RT		90	0.8	1.2e-05	0.0024
	GOTERM_MF_FAT	GO:0016564 transcription repressor activity	RT		39	0.3	1.7e-05	0.0028
	GOTERM_MF_FAT	metal ion binding	RT		292	2.6	4.9e-05	0.0066
	GOTERM_MF_FAT	GTPase regulator activity	RT		44	0.4	9.3e-05	0.011
	GOTERM_MF_FAT	cation binding	RT		292	2.6	0.0001	0.011
	GOTERM_MF_FAT	zinc ion binding	RT		175	1.6	0.00011	0.01
	GOTERM_MF_FAT	nucleoside-triphosphatase regulator activity	RT		44	0.4	0.00015	0.012
	GOTERM_MF_FAT	ion binding	RT		294	2.6	0.00018	0.013
	GOTERM_MF_FAT	SMAD binding	RT		11	0.1	0.00026	0.017
	GOTERM_MF_FAT	ATP binding	RT		118	1.1	0.00029	0.018
	GOTERM_MF_FAT	transition metal ion binding	RT		202	1.8	0.00034	0.02
	GOTERM_MF_FAT	adenyl ribonucleotide binding	RT		118	1.1	0.00048	0.026
	GOTERM_MF_FAT	transcription corepressor activity	RT		20	0.2	0.00076	0.038
	GOTERM_MF_FAT	transcription factor binding	RT		49	0.4	0.00077	0.036
	GOTERM_MF_FAT	transcription activator activity	RT		41	0.4	0.00094	0.042
	GOTERM_MF_FAT	transcription cofactor activity	RT		37	0.3	0.0012	0.052
	GOTERM_MF_FAT	adenyl nucleotide binding	RT		120	1.1	0.0016	0.062
	GOTERM_MF_FAT	RNA polymerase II transcription factor activity, enhancer binding	RT		9	0.1	0.0016	0.059
	GOTERM_MF_FAT	DNA binding	RT		168	1.5	0.0018	0.064
	GOTERM_MF_FAT	purine nucleoside binding	RT		121	1.1	0.0019	0.064
	GOTERM_MF_FAT	purine ribonucleotide binding	RT		136	1.2	0.0021	0.068
	GOTERM_MF_FAT	ribonucleotide binding	RT		136	1.2	0.0021	0.068
	GOTERM_MF_FAT	RNA polymerase II transcription factor activity	RT		27	0.2	0.0021	0.067
	GOTERM_MF_FAT	nucleoside binding	RT		121	1.1	0.0025	0.074
	GOTERM_MF_FAT	small GTPase regulator activity	RT		29	0.3	0.0027	0.078
	GOTERM_MF_FAT	platelet-derived growth factor binding	RT		5	0	0.0027	0.076
	GOTERM_MF_FAT	SH3 domain binding	RT		14	0.1	0.0037	0.099
	GOTERM_MF_FAT	extracellular matrix structural constituent	RT		13	0.1	0.0041	0.1
	GOTERM_MF_FAT	GTPase activator activity	RT		24	0.2	0.0048	0.12
	GOTERM_MF_FAT	nucleotide binding	RT		159	1.4	0.0049	0.12
	GOTERM_MF_FAT	transmembrane receptor protein tyrosine kinase activity	RT		11	0.1	0.0052	0.12
	GOTERM_MF_FAT	purine nucleotide binding	RT		138	1.2	0.0055	0.12
	GOTERM_MF_FAT	chromatin binding	RT		18	0.2	0.0065	0.14
	GOTERM_MF_FAT	cyclin-dependent protein kinase activity	RT		7	0.1	0.0069	0.14
	GOTERM_MF_FAT	cytoskeletal protein binding	RT		44	0.4	0.0076	0.15
	GOTERM_MF_FAT	sequence-specific DNA binding	RT		51	0.5	0.0079	0.16
	GOTERM_MF_FAT	protein tyrosine kinase activity	RT		19	0.2	0.0081	0.16
	GOTERM_MF_FAT	enzyme binding	RT		45	0.4	0.0089	0.17
	GOTERM_MF_FAT	protein serine/threonine/tyrosine kinase activity	RT		5	0	0.0093	0.17
	GOTERM_MF_FAT	protein complex binding	RT		21	0.2	0.01	0.18
	GOTERM_MF_FAT	ephrin receptor activity	RT		5	0	0.015	0.25
	GOTERM_MF_FAT	protein kinase inhibitor activity	RT		7	0.1	0.017	0.27
	GOTERM_MF_FAT	small conjugating protein ligase activity	RT		18	0.2	0.017	0.26
	GOTERM_MF_FAT	protein tyrosine phosphatase activity	RT		13	0.1	0.018	0.27
	GOTERM_MF_FAT	PDZ domain binding	RT		8	0.1	0.018	0.27
	GOTERM_MF_FAT	DNA (cytosine-5-)-methyltransferase activity	RT		3	0	0.019	0.27
	GOTERM_MF_FAT	kinase inhibitor activity	RT		7	0.1	0.019	0.27
	GOTERM_MF_FAT	MAP kinase kinase kinase activity	RT		5	0	0.022	0.3
	GOTERM_MF_FAT	low-density lipoprotein receptor activity	RT		4	0	0.023	0.31
	GOTERM_MF_FAT	GTPase binding	RT		13	0.1	0.025	0.32
	GOTERM_MF_FAT	actin binding	RT		29	0.3	0.026	0.33
	GOTERM_MF_FAT	acidic amino acid transmembrane transporter activity	RT		4	0	0.029	0.36
	GOTERM_MF_FAT	DNA-methyltransferase activity	RT		3	0	0.03	0.36
	GOTERM_MF_FAT	phosphoprotein phosphatase activity	RT		17	0.2	0.031	0.37
	GOTERM_MF_FAT	small GTPase binding	RT		12	0.1	0.033	0.38
	GOTERM_MF_FAT	actin filament binding	RT		8	0.1	0.033	0.38
	GOTERM_MF_FAT	glycosaminoglycan binding	RT		15	0.1	0.034	0.38
	GOTERM_MF_FAT	MAP kinase kinase activity	RT		4	0	0.036	0.39
	GOTERM_MF_FAT	Ras GTPase activator activity	RT		11	0.1	0.039	0.41
	GOTERM_MF_FAT	calcium channel activity	RT		10	0.1	0.04	0.41
	GOTERM_MF_FAT	molecular adaptor activity	RT		9	0.1	0.04	0.41
	GOTERM_MF_FAT	ubiquitin-specific protease activity	RT		5	0	0.042	0.42
	GOTERM_MF_FAT	phosphatase regulator activity	RT		8	0.1	0.043	0.42
	GOTERM_MF_FAT	RNA binding	RT		54	0.5	0.043	0.42
	GOTERM_MF_FAT	protein kinase regulator activity	RT		10	0.1	0.046	0.43
	GOTERM_MF_FAT	promoter binding	RT		8	0.1	0.047	0.44
	GOTERM_MF_FAT	small conjugating protein-specific protease activity	RT		5	0	0.048	0.44
	GOTERM_MF_FAT	lipoprotein receptor activity	RT		4	0	0.053	0.47
	GOTERM_MF_FAT	specific transcriptional repressor activity	RT		6	0.1	0.056	0.48
	GOTERM_MF_FAT	guanyl-nucleotide exchange factor activity	RT		15	0.1	0.06	0.5
	GOTERM_MF_FAT	steroid hormone receptor activity	RT		7	0.1	0.064	0.52
	GOTERM_MF_FAT	SH3/SH2 adaptor activity	RT		7	0.1	0.064	0.52
	GOTERM_MF_FAT	pattern binding	RT		15	0.1	0.066	0.53
	GOTERM_MF_FAT	manganese ion binding	RT		15	0.1	0.066	0.53
	GOTERM_MF_FAT	polysaccharide binding	RT		15	0.1	0.066	0.53
	GOTERM_MF_FAT	protein transporter activity	RT		10	0.1	0.066	0.52
	GOTERM_MF_FAT	ubiquitin thiolesterase activity	RT		9	0.1	0.07	0.54
	GOTERM_MF_FAT	Ras guanyl-nucleotide exchange factor activity	RT		10	0.1	0.07	0.54
	GOTERM_MF_FAT	microfilament motor activity	RT		4	0	0.073	0.55
	GOTERM_MF_FAT	thiolester hydrolase activity	RT		11	0.1	0.073	0.54
	GOTERM_MF_FAT	protein domain specific binding	RT		27	0.2	0.074	0.54
	GOTERM_MF_FAT	transcription coactivator activity	RT		19	0.2	0.075	0.54
	GOTERM_MF_FAT	iron ion transmembrane transporter activity	RT		3	0	0.075	0.54
	GOTERM_MF_FAT	poly-pyrimidine tract binding	RT		3	0	0.075	0.54
	GOTERM_MF_FAT	insulin receptor binding	RT		5	0	0.077	0.54
	GOTERM_MF_FAT	voltage-gated calcium channel activity	RT		5	0	0.077	0.54
	GOTERM_MF_FAT	heparin binding	RT		11	0.1	0.077	0.54
	GOTERM_MF_FAT	acid-amino acid ligase activity	RT		18	0.2	0.079	0.54
	GOTERM_MF_FAT	enzyme activator activity	RT		27	0.2	0.083	0.56
	GOTERM_MF_FAT	growth factor binding	RT		11	0.1	0.085	0.57
	GOTERM_MF_FAT	protein phosphatase regulator activity	RT		7	0.1	0.087	0.57
	GOTERM_MF_FAT	ubiquitin-protein ligase activity	RT		14	0.1	0.088	0.57
	GOTERM_MF_FAT	kinase regulator activity	RT		10	0.1	0.092	0.58
	GOTERM_MF_FAT	protein binding, bridging	RT		10	0.1	0.097	0.6

## Sheet: KEGG
	Category	Term	RT		Count	%	P-value	Benjamini
	KEGG_PATHWAY	hsa04360: Axon guidance	RT		24	0.2	9e-07	0.00012
	KEGG_PATHWAY	hsa05200: Pathways in cancer	RT		40	0.4	8.7e-06	0.00057
	KEGG_PATHWAY	hsa04010: MAPK signaling pathway	RT		34	0.3	2e-05	0.0009
	KEGG_PATHWAY	hsa04510: Focal adhesion	RT		28	0.3	2.8e-05	0.00091
	KEGG_PATHWAY	hsa05215: Prostate cancer	RT		17	0.2	3.9e-05	0.001
	KEGG_PATHWAY	ErbB signaling pathway	RT		16	0.1	0.00011	0.0025
	KEGG_PATHWAY	Melanoma	RT		14	0.1	0.00017	0.0032
	KEGG_PATHWAY	Glioma	RT		13	0.1	0.00021	0.0034
	KEGG_PATHWAY	Chronic myeloid leukemia	RT		14	0.1	0.0003	0.0045
	KEGG_PATHWAY	Non-small cell lung cancer	RT		11	0.1	0.00088	0.012
	KEGG_PATHWAY	ECM-receptor interaction	RT		14	0.1	0.00094	0.011
	KEGG_PATHWAY	Small cell lung cancer	RT		14	0.1	0.00094	0.011
	KEGG_PATHWAY	Renal cell carcinoma	RT		12	0.1	0.002	0.022
	KEGG_PATHWAY	Pancreatic cancer	RT		12	0.1	0.0025	0.026
	KEGG_PATHWAY	mTOR signaling pathway	RT		10	0.1	0.0026	0.024
	KEGG_PATHWAY	TGF-beta signaling pathway	RT		13	0.1	0.004	0.034
	KEGG_PATHWAY	Endocytosis	RT		21	0.2	0.0044	0.036
	KEGG_PATHWAY	Insulin signaling pathway	RT		17	0.2	0.0045	0.035
	KEGG_PATHWAY	Oocyte meiosis	RT		14	0.1	0.01	0.073
	KEGG_PATHWAY	Cell cycle	RT		15	0.1	0.012	0.084
	KEGG_PATHWAY	Regulation of actin cytoskeleton	RT		21	0.2	0.023	0.14
	KEGG_PATHWAY	Neurotrophin signaling pathway	RT		14	0.1	0.026	0.15
	KEGG_PATHWAY	Wnt signaling pathway	RT		16	0.1	0.027	0.15
	KEGG_PATHWAY	Endometrial cancer	RT		8	0.1	0.029	0.15
	KEGG_PATHWAY	Gap junction	RT		11	0.1	0.032	0.16
	KEGG_PATHWAY	p53 signaling pathway	RT		9	0.1	0.041	0.2
	KEGG_PATHWAY	Tight junction	RT		14	0.1	0.045	0.21
	KEGG_PATHWAY	Ubiquitin mediated proteolysis	RT		14	0.1	0.052	0.23
	KEGG_PATHWAY	Colorectal cancer	RT		10	0.1	0.052	0.22
	KEGG_PATHWAY	GnRH signaling pathway	RT		11	0.1	0.055	0.23
	KEGG_PATHWAY	Arrhythmogenic right ventricular cardiomyopathy (ARVC)	RT		9	0.1	0.071	0.28
	KEGG_PATHWAY	Dilated cardiomyopathy	RT		10	0.1	0.083	0.31
	KEGG_PATHWAY	Bladder cancer	RT		6	0.1	0.093	0.33
	KEGG_PATHWAY	Fc gamma R-mediated phagocytosis	RT		10	0.1	0.097	0.33
