# Supplementary material for: Inflammatory Breast Carcinoma: Elevated microRNA miR-181b-5p and Reduced miR-200b-3p, miR-200c-3p, and miR-203a-3p Expression as Potential Biomarkers with Diagnostic Value
Source: Biomolecules. 2020 Jul 16;10(7):1059. doi: 10.3390/biom10071059 (PMC7407124; doi:10.3390/biom10071059)
Supplement: Supplementary file 1 [file biomolecules-10-01059-s001.zip › Supplementary excel table 3 MCODE MODULES Hub genes.xlsx]

## Sheet: ALL MODULES
MCODE App Results
Date: 4 jun 2020 2:03:22
Parameters:
Network Scoring:
Include Loops: false Degree Cutoff: 2
Cluster Finding:
Node Score Cutoff: 0.2 Haircut: true Fluff: false K-Core: 2 Max. Depth from Seed: 100
Cluster	Score (Density*#Nodes)	Nodes	Edges	Node IDs
1	30	30	435	UBE2D3, ASB5, TRIM36, TRIM71, UBE2G1, UBE2V1, KLHL3, KLHL2, UBE4A, UBE2Q1, CUL5, FBXL5, SMURF1, BTRC, MKRN1, TRIM63, SPSB4, ZNRF1, CDC34, CBLB, FBXW7, MEX3C, UBE2B, RNF144B, MGRN1, UBR1, RNF217, FBXO21, UBA52, UBA6
2	22.909	23	252	CHRM2, LDLR, VAMP3, ADRB2, ARPC5, ACTR2, CBL, TRIP10, REPS2, SYNJ1, AP2B1, FZD4, LRP2, AGFG1, CTTN, DAB2, SH3KBP1, FCHO2, DNAJC6, HSPA8, SGIP1, NECAP1, AAK1
3	15	15	105	ADCY9, ADRA2C, GNG5, S1PR1, HTR1E, APLN, MCHR1, GABBR2, CXCL9, CXCL12, CASR, GRM7, GALR2, S1PR3, ADCY6
4	14.271	60	421	IGF1R, PGR, IGF1, EIF4E, KDR, COL4A1, COL5A2, VEGFA, AKT3, SEMA5A, COL5A1, BCL2L11, MAP2K1, COL5A3, BDNF, HSPA5, COL3A1, SIN3B, KMT2B, THSD7A, NF1, ESR1, ADAMTS6, SPP1, COL25A1, KMT2A, ADAMTS9, ADAMTS2, KMT2C, KMT2D, ADAMTS8, RPS6KB1, ADAMTS19, MTOR, ERBB4, ADAMTSL5, COL7A1, PIK3CA, GNAQ, H2AFZ, TGFA, FGF7, CBFB, COL19A1, MDM2, TSC1, ARF6, THBS2, FOXO1, COL9A1, IGF2, COL2A1, ADAMTS17, ADAMTSL3, G…
5	6.585	66	214	EPHA4, RAB10, RPS6KA3, EPHA5, TGFB2, HNRNPR, HNRNPF, RAB8B, NUDT21, TNRC6A, ELAVL2, TGFBR2, TAF5, POU2F2, SLIT2, E2F5, HMGA2, MITF, CCND1, MED1, IL1B, CDK19, ITGA3, NCOA2, U2SURP, ZEB1, KDM5B, SEMA6A, PDCD4, PPIL1, REST, EBF1, SALL4, TNRC6C, MTA3, TNRC6B, SEMA6D, AXIN2, RAB27B, ITGA6, NABP1, ELL2, PHAX, RUNX3, RAB3C, RAB3B, E2F3, EPHA7, ITGB8, CDK8, POU2F1, RAB22A, SMNDC1, MED26, GTF2A1, MECOM, K…
6	6.389	37	115	PTAFR, HTR2A, KDM7A, LIF, BMP2, PTEN, PLCB1, TRAK1, PTHLH, PAFAH1B1, CLCN6, ZEB2, GJA1, CSNK1E, FGFR1OP, RBL2, FXR1, MKS1, TUBB4A, EDNRB, E2F1, NCOA3, SNAI2, CCNE1, CEP97, CDK6, NRAS, CEP83, IL2, GAB1, NEDD1, HBEGF, TGFBR1, QKI, MPRIP, YWHAG, CCND2
7	6	6	15	SOCS5, FEM1C, DCUN1D4, DCUN1D1, CAND1, DCUN1D3
8	5.6	6	14	PPAP2B, SGMS1, CERS2, CERS6, SGMS2, KDSR
9	5.412	35	92	WEE1, MGAT4A, SPARC, PPP3CA, APLP2, AFF4, PPP4R2, MORF4L1, HSP90B1, CDK14, PPP1R15B, PPP2R2D, CLIP1, NELFA, DNAJC3, FAM60A, PPP1R10, SUPT6H, DYNC1LI2, NID2, SUPT16H, PAF1, RTF1, SMC1A, STAG1, CDH11, SDC2, GTF2H1, PPP2R5E, TUBGCP3, PPP1R2, FBN1, KIF2A, CDK13, BRMS1L
10	4.8	6	12	SEC24A, SAR1B, TRAPPC3, MCFD2, SEC23A, AP1G1
11	4	4	6	SLC39A9, SLC30A7, SLC39A10, SLC39A1
12	3.636	23	40	FMR1, EGLN3, STXBP5, UNC13A, SPOPL, EGLN1, STX3, KIF5B, KIF1B, BTBD3, PPFIA1, CRKL, CKS1B, CASK, KIF21A, MAGI2, KIF23, ENSG00000204176, DLGAP1, KIF3A, DCP2, HOMER1, DDX6
13	3.6	6	9	PHC3, CBX4, NSD1, DNMT3A, SUV420H2, CBX2
14	3.333	4	5	HS3ST1, HS3ST5, HS2ST1, SDC3
15	3.333	10	15	KAT6A, PAX3, CBX5, DICER1, HOXA9, TET3, TDG, PBX1, DNMT1, DOT1L
16	3.257	36	57	SNX2, SLC33A1, ATG16L1, SETX, ACVR2B, REEP1, FASN, UTRN, SPAST, RECK, TECTB, LSAMP, LAMA3, NUP50, TNPO1, NRN1, RIC1, ATG14, ATG9A, RANBP6, STXBP3, XPO6, MYLK, C2CD5, EXOC5, CCT6A, PAK4, ZIC3, GJC1, IPO7, WDFY3, GIT2, XPO4, VAPA, SACS, ZFYVE26
17	3.25	17	26	ABCB7, YOD1, ISCU, WDR47, GLRX5, ANKRD29, NDUFA12, GPD2, NDUFB6, UBXN2A, GPD1L, NDUFA4, ABCE1, ATAD2B, UBFD1, DGKH, LCLAT1
18	3	3	3	DDIT4, DEPTOR, RRAGD
19	3	3	3	NRXN3, NLGN2, LRRTM2
20	3	3	3	RBM24, CELF2, NOVA2
21	3	3	3	PALLD, EPS8, FSCN1
22	3	3	3	ARID4B, HDAC9, KAT7
23	3	3	3	NPHP3, RP2, ARL2
24	3	3	3	SHISA9, OLFM3, NLGN1
25	3	3	3	ITPRIPL2, MIEF1, MB21D2
26	3	3	3	CELSR2, FZD3, VANGL1
27	3	3	3	CACNB4, PRKACB, CACNA2D2
28	3	3	3	GLUL, GLS, GATM
29	3	3	3	SLMO2, PISD, TRIAP1
30	3	3	3	SLC9A6, NPTN, KIAA1211
31	3	3	3	TMEM169, ZNF367, CHAC2
32	3	3	3	PGRMC1, ATP8A1, PTPRJ
33	3	3	3	TBR1, POU3F2, BCL11B
34	3	3	3	GPM6A, KIF5C, CHN1
35	2.571	15	18	PHTF2, KHDRBS1, CSNK1G3, DYNLRB1, SMARCAD1, DDX3X, INO80D, NOVA1, TPR, NRXN1, SREK1, DNAL1, PNISR, FIGN, OGT

## Sheet: MODULES 1-4
MODULE 1						MODULE 2						MODULE 3						MODULE 3
ASB5	ASB5	["Cluster 1"]	Clustered	29		AAK1	AAK1	["Cluster 2"]	Clustered	21.9203		ADCY6	ADCY6	["Cluster 3"]	Clustered	15		ADAMTS15	ADAMTS15	["Cluster 4"]	Clustered	11
BTRC	BTRC	["Cluster 1"]	Clustered	29		ACTR2	ACTR2	["Cluster 2"]	Clustered	21.9203		ADCY9	ADCY9	["Cluster 3"]	Clustered	15		ADAMTS17	ADAMTS17	["Cluster 4"]	Clustered	11
CBLB	CBLB	["Cluster 1"]	Clustered	29		ADRB2	ADRB2	["Cluster 2"]	Clustered	21.9203		ADRA2C	ADRA2C	["Cluster 3"]	Clustered	15		ADAMTS19	ADAMTS19	["Cluster 4"]	Clustered	11
CDC34	CDC34	["Cluster 1"]	Clustered	29		AGFG1	AGFG1	["Cluster 2"]	Clustered	21.9203		APLN	APLN	["Cluster 3"]	Seed	15		ADAMTS2	ADAMTS2	["Cluster 4"]	Clustered	11
CUL5	CUL5	["Cluster 1"]	Clustered	29		AP2B1	AP2B1	["Cluster 2"]	Clustered	21.9203		CASR	CASR	["Cluster 3"]	Clustered	15		ADAMTS6	ADAMTS6	["Cluster 4"]	Clustered	11
FBXL5	FBXL5	["Cluster 1"]	Clustered	29		ARPC5	ARPC5	["Cluster 2"]	Clustered	21.9203		CXCL12	CXCL12	["Cluster 3"]	Clustered	15		ADAMTS8	ADAMTS8	["Cluster 4"]	Clustered	11
FBXO21	FBXO21	["Cluster 1"]	Clustered	29		CBL	CBL	["Cluster 2"]	Clustered	21.9203		CXCL9	CXCL9	["Cluster 3"]	Clustered	15		ADAMTS9	ADAMTS9	["Cluster 4"]	Clustered	11
FBXW7	FBXW7	["Cluster 1"]	Clustered	29		CHRM2	CHRM2	["Cluster 2"]	Clustered	21.9203		GABBR2	GABBR2	["Cluster 3"]	Clustered	15		ADAMTSL3	ADAMTSL3	["Cluster 4"]	Clustered	11
KLHL2	KLHL2	["Cluster 1"]	Clustered	29		CTTN	CTTN	["Cluster 2"]	Clustered	21.9203		GALR2	GALR2	["Cluster 3"]	Clustered	15		ADAMTSL5	ADAMTSL5	["Cluster 4"]	Clustered	11
KLHL3	KLHL3	["Cluster 1"]	Clustered	29		DAB2	DAB2	["Cluster 2"]	Clustered	21.9203		GNG5	GNG5	["Cluster 3"]	Clustered	15		AKT3	AKT3	["Cluster 4"]	Clustered	10.386
MEX3C	MEX3C	["Cluster 1"]	Seed	29		DNAJC6	DNAJC6	["Cluster 2"]	Clustered	21.9203		GRM7	GRM7	["Cluster 3"]	Clustered	15		ARF6	ARF6	["Cluster 4"]	Clustered	11
MGRN1	MGRN1	["Cluster 1"]	Clustered	29		FCHO2	FCHO2	["Cluster 2"]	Seed	22		HTR1E	HTR1E	["Cluster 3"]	Clustered	15		BCL2L11	BCL2L11	["Cluster 4"]	Clustered	11.3579
MKRN1	MKRN1	["Cluster 1"]	Clustered	29		FZD4	FZD4	["Cluster 2"]	Clustered	21.9203		MCHR1	MCHR1	["Cluster 3"]	Clustered	15		BDNF	BDNF	["Cluster 4"]	Clustered	10.355
RNF144B	RNF144B	["Cluster 1"]	Clustered	29		HSPA8	HSPA8	["Cluster 2"]	Clustered	22		S1PR1	S1PR1	["Cluster 3"]	Clustered	15		CBFB	CBFB	["Cluster 4"]	Clustered	10
RNF217	RNF217	["Cluster 1"]	Clustered	29		LDLR	LDLR	["Cluster 2"]	Clustered	21.9203		S1PR3	S1PR3	["Cluster 3"]	Clustered	15		COL11A1	COL11A1	["Cluster 4"]	Clustered	11
SMURF1	SMURF1	["Cluster 1"]	Clustered	29		LRP2	LRP2	["Cluster 2"]	Clustered	21.9203								COL19A1	COL19A1	["Cluster 4"]	Clustered	11
SPSB4	SPSB4	["Cluster 1"]	Clustered	29		NECAP1	NECAP1	["Cluster 2"]	Clustered	21.9203								COL25A1	COL25A1	["Cluster 4"]	Clustered	11
TRIM36	TRIM36	["Cluster 1"]	Clustered	29		REPS2	REPS2	["Cluster 2"]	Clustered	21.9203								COL2A1	COL2A1	["Cluster 4"]	Clustered	11
TRIM63	TRIM63	["Cluster 1"]	Clustered	29		SGIP1	SGIP1	["Cluster 2"]	Clustered	21.9203								COL3A1	COL3A1	["Cluster 4"]	Clustered	11
TRIM71	TRIM71	["Cluster 1"]	Clustered	29		SH3KBP1	SH3KBP1	["Cluster 2"]	Clustered	21.9203								COL4A1	COL4A1	["Cluster 4"]	Clustered	11
UBA52	UBA52	["Cluster 1"]	Clustered	29		SYNJ1	SYNJ1	["Cluster 2"]	Clustered	21.9203								COL5A1	COL5A1	["Cluster 4"]	Clustered	11
UBA6	UBA6	["Cluster 1"]	Clustered	29		TRIP10	TRIP10	["Cluster 2"]	Clustered	21.9203								COL5A2	COL5A2	["Cluster 4"]	Clustered	11
UBE2B	UBE2B	["Cluster 1"]	Clustered	29		VAMP3	VAMP3	["Cluster 2"]	Clustered	21.9203								COL5A3	COL5A3	["Cluster 4"]	Clustered	11
UBE2D3	UBE2D3	["Cluster 1"]	Clustered	29														COL7A1	COL7A1	["Cluster 4"]	Clustered	11
UBE2G1	UBE2G1	["Cluster 1"]	Clustered	29														COL9A1	COL9A1	["Cluster 4"]	Clustered	11
UBE2Q1	UBE2Q1	["Cluster 1"]	Clustered	29														EIF4E	EIF4E	["Cluster 4"]	Seed	11.8681
UBE2V1	UBE2V1	["Cluster 1"]	Clustered	29														ERBB3	ERBB3	["Cluster 4"]	Clustered	9.79333
UBE4A	UBE4A	["Cluster 1"]	Clustered	29														ERBB4	ERBB4	["Cluster 4"]	Clustered	10.7647
UBR1	UBR1	["Cluster 1"]	Clustered	29														ESR1	ESR1	["Cluster 4"]	Clustered	11.2821
ZNRF1	ZNRF1	["Cluster 1"]	Clustered	29														FGF2	FGF2	["Cluster 4"]	Clustered	9.65517
																		FGF7	FGF7	["Cluster 4"]	Clustered	10.4619
																		FGFR1	FGFR1	["Cluster 4"]	Clustered	10.1754
																		FOXO1	FOXO1	["Cluster 4"]	Clustered	9.61039
																		GADD45A	GADD45A	["Cluster 4"]	Clustered	10
																		GNAQ	GNAQ	["Cluster 4"]	Clustered	11
																		H2AFZ	H2AFZ	["Cluster 4"]	Clustered	10
																		HSPA5	HSPA5	["Cluster 4"]	Clustered	11
																		IGF1	IGF1	["Cluster 4"]	Clustered	10.899
																		IGF1R	IGF1R	["Cluster 4"]	Clustered	11.019
																		IGF2	IGF2	["Cluster 4"]	Clustered	9.61039
																		KDR	KDR	["Cluster 4"]	Clustered	9.98551
																		KMT2A	KMT2A	["Cluster 4"]	Clustered	10
																		KMT2B	KMT2B	["Cluster 4"]	Clustered	10
																		KMT2C	KMT2C	["Cluster 4"]	Clustered	10
																		KMT2D	KMT2D	["Cluster 4"]	Clustered	10
																		MAP2K1	MAP2K1	["Cluster 4"]	Clustered	10.7489
																		MDM2	MDM2	["Cluster 4"]	Clustered	11.5099
																		MTOR	MTOR	["Cluster 4"]	Clustered	11.0099
																		NF1	NF1	["Cluster 4"]	Clustered	9.85263
																		PGR	PGR	["Cluster 4"]	Clustered	10.2667
																		PIK3CA	PIK3CA	["Cluster 4"]	Clustered	11.0099
																		RPS6KB1	RPS6KB1	["Cluster 4"]	Clustered	10.8615
																		SEMA5A	SEMA5A	["Cluster 4"]	Clustered	11
																		SIN3B	SIN3B	["Cluster 4"]	Clustered	10
																		SPP1	SPP1	["Cluster 4"]	Clustered	10.0571
																		TGFA	TGFA	["Cluster 4"]	Clustered	9.84848
																		THBS2	THBS2	["Cluster 4"]	Clustered	11
																		THSD7A	THSD7A	["Cluster 4"]	Clustered	11
																		TSC1	TSC1	["Cluster 4"]	Clustered	10
																		VEGFA	VEGFA	["Cluster 4"]	Clustered	11.5862
