# Supplementary material for: Inflammatory Breast Carcinoma: Elevated microRNA miR-181b-5p and Reduced miR-200b-3p, miR-200c-3p, and miR-203a-3p Expression as Potential Biomarkers with Diagnostic Value
Source: Biomolecules. 2020 Jul 16;10(7):1059. doi: 10.3390/biom10071059 (PMC7407124; doi:10.3390/biom10071059)
Supplement: Supplementary file 1 [file biomolecules-10-01059-s001.zip › Supplementary excel table 4 KEEG pathways of Hub genes.xlsx]

## Sheet: enrichment.KEGG module 1
#term ID	term description	observed gene count	background gene count	false discovery rate	matching proteins in your network (IDs)	matching proteins in your network (labels)
hsa04120	Ubiquitin mediated proteolysis	12	134	2.71e-17	ENSP00000215574,ENSP00000262370,ENSP00000264122,ENSP00000265339,ENSP00000281708,ENSP00000292211,ENSP00000313454,ENSP00000354621,ENSP00000359206,ENSP00000376808,ENSP00000380178,ENSP00000387362	BTRC,CBLB,CDC34,CUL5,FBXW7,MGRN1,SMURF1,UBA6,UBE2B,UBE2G1,UBE2Q1,UBE4A
hsa04340	Hedgehog signaling pathway	2	46	0.0232	ENSP00000354621,ENSP00000359206	BTRC,SMURF1

## Sheet: enrichment.KEGG module 2
#term ID	term description	observed gene count	background gene count	false discovery rate	matching proteins in your network (IDs)	matching proteins in your network (labels)
hsa04144	Endocytosis	8	242	1.65e-08	ENSP00000264033,ENSP00000294742,ENSP00000313391,ENSP00000360108,ENSP00000380921,ENSP00000432083,ENSP00000454071,ENSP00000482835	AP2B1,ARPC5,CBL,DAB2,DNAJC6,HSPA8,LDLR,SH3KBP1
hsa04979	Cholesterol metabolism	2	48	0.0492	ENSP00000263816,ENSP00000454071	LDLR,LRP2

## Sheet: enrichment.KEGG module 3
#term ID	term description	observed gene count	background gene count	false discovery rate	matching proteins in your network (IDs)	matching proteins in your network (labels)
hsa04080	Neuroactive ligand-receptor interaction	8	272	6.16e-10	ENSP00000249016,ENSP00000259455,ENSP00000305416,ENSP00000307766,ENSP00000329684,ENSP00000350348,ENSP00000365006,ENSP00000386069	ADRA2C,GABBR2,GALR2,GRM7,HTR1E,MCHR1,S1PR1,S1PR3
hsa04062	Chemokine signaling pathway	5	181	6.72e-06	ENSP00000294016,ENSP00000311405,ENSP00000354901,ENSP00000359675,ENSP00000379140	ADCY6,ADCY9,CXCL12,CXCL9,GNG5
hsa04727	GABAergic synapse	4	88	1.32e-05	ENSP00000259455,ENSP00000294016,ENSP00000311405,ENSP00000359675	ADCY6,ADCY9,GABBR2,GNG5
hsa05032	Morphine addiction	4	91	1.32e-05	ENSP00000259455,ENSP00000294016,ENSP00000311405,ENSP00000359675	ADCY6,ADCY9,GABBR2,GNG5
hsa04724	Glutamatergic synapse	4	112	2e-05	ENSP00000294016,ENSP00000311405,ENSP00000350348,ENSP00000359675	ADCY6,ADCY9,GNG5,GRM7
hsa04024	cAMP signaling pathway	4	195	0.00014	ENSP00000259455,ENSP00000294016,ENSP00000307766,ENSP00000311405	ADCY6,ADCY9,GABBR2,HTR1E
hsa04742	Taste transduction	3	81	0.00031	ENSP00000259455,ENSP00000307766,ENSP00000311405	ADCY6,GABBR2,HTR1E
hsa04713	Circadian entrainment	3	93	0.00041	ENSP00000294016,ENSP00000311405,ENSP00000359675	ADCY6,ADCY9,GNG5
hsa04725	Cholinergic synapse	3	111	0.00061	ENSP00000294016,ENSP00000311405,ENSP00000359675	ADCY6,ADCY9,GNG5
hsa04371	Apelin signaling pathway	3	133	0.00087	ENSP00000294016,ENSP00000311405,ENSP00000359675	ADCY6,ADCY9,GNG5
hsa04915	Estrogen signaling pathway	3	133	0.00087	ENSP00000259455,ENSP00000294016,ENSP00000311405	ADCY6,ADCY9,GABBR2
hsa04926	Relaxin signaling pathway	3	130	0.00087	ENSP00000294016,ENSP00000311405,ENSP00000359675	ADCY6,ADCY9,GNG5
hsa04072	Phospholipase D signaling pathway	3	145	0.00091	ENSP00000294016,ENSP00000311405,ENSP00000350348	ADCY6,ADCY9,GRM7
hsa04723	Retrograde endocannabinoid signaling	3	148	0.00091	ENSP00000294016,ENSP00000311405,ENSP00000359675	ADCY6,ADCY9,GNG5
hsa04022	cGMP-PKG signaling pathway	3	160	0.0011	ENSP00000294016,ENSP00000311405,ENSP00000386069	ADCY6,ADCY9,ADRA2C
hsa04962	Vasopressin-regulated water reabsorption	2	44	0.0022	ENSP00000294016,ENSP00000311405	ADCY6,ADCY9
hsa05200	Pathways in cancer	4	515	0.0022	ENSP00000294016,ENSP00000311405,ENSP00000359675,ENSP00000379140	ADCY6,ADCY9,CXCL12,GNG5
hsa04961	Endocrine and other factor-regulated calcium reabsorption	2	47	0.0023	ENSP00000294016,ENSP00000311405	ADCY6,ADCY9
hsa04913	Ovarian steroidogenesis	2	49	0.0024	ENSP00000294016,ENSP00000311405	ADCY6,ADCY9
hsa04923	Regulation of lipolysis in adipocytes	2	53	0.0026	ENSP00000294016,ENSP00000311405	ADCY6,ADCY9
hsa04213	Longevity regulating pathway - multiple species	2	61	0.0033	ENSP00000294016,ENSP00000311405	ADCY6,ADCY9
hsa04927	Cortisol synthesis and secretion	2	63	0.0033	ENSP00000294016,ENSP00000311405	ADCY6,ADCY9
hsa04918	Thyroid hormone synthesis	2	73	0.004	ENSP00000294016,ENSP00000311405	ADCY6,ADCY9
hsa04971	Gastric acid secretion	2	72	0.004	ENSP00000294016,ENSP00000311405	ADCY6,ADCY9
hsa04976	Bile secretion	2	71	0.004	ENSP00000294016,ENSP00000311405	ADCY6,ADCY9
hsa01522	Endocrine resistance	2	95	0.0049	ENSP00000294016,ENSP00000311405	ADCY6,ADCY9
hsa04211	Longevity regulating pathway	2	88	0.0049	ENSP00000294016,ENSP00000311405	ADCY6,ADCY9
hsa04540	Gap junction	2	87	0.0049	ENSP00000294016,ENSP00000311405	ADCY6,ADCY9
hsa04750	Inflammatory mediator regulation of TRP channels	2	92	0.0049	ENSP00000294016,ENSP00000311405	ADCY6,ADCY9
hsa04911	Insulin secretion	2	84	0.0049	ENSP00000294016,ENSP00000311405	ADCY6,ADCY9
hsa04912	GnRH signaling pathway	2	88	0.0049	ENSP00000294016,ENSP00000311405	ADCY6,ADCY9
hsa04914	Progesterone-mediated oocyte maturation	2	94	0.0049	ENSP00000294016,ENSP00000311405	ADCY6,ADCY9
hsa04916	Melanogenesis	2	98	0.0049	ENSP00000294016,ENSP00000311405	ADCY6,ADCY9
hsa04925	Aldosterone synthesis and secretion	2	93	0.0049	ENSP00000294016,ENSP00000311405	ADCY6,ADCY9
hsa04970	Salivary secretion	2	86	0.0049	ENSP00000294016,ENSP00000311405	ADCY6,ADCY9
hsa04972	Pancreatic secretion	2	95	0.0049	ENSP00000294016,ENSP00000311405	ADCY6,ADCY9
hsa05414	Dilated cardiomyopathy (DCM)	2	88	0.0049	ENSP00000294016,ENSP00000311405	ADCY6,ADCY9
hsa04726	Serotonergic synapse	2	112	0.0058	ENSP00000307766,ENSP00000359675	GNG5,HTR1E
hsa04071	Sphingolipid signaling pathway	2	116	0.0061	ENSP00000305416,ENSP00000365006	S1PR1,S1PR3
hsa04114	Oocyte meiosis	2	116	0.0061	ENSP00000294016,ENSP00000311405	ADCY6,ADCY9
hsa04270	Vascular smooth muscle contraction	2	119	0.0061	ENSP00000294016,ENSP00000311405	ADCY6,ADCY9
hsa04611	Platelet activation	2	123	0.0063	ENSP00000294016,ENSP00000311405	ADCY6,ADCY9
hsa04261	Adrenergic signaling in cardiomyocytes	2	139	0.0078	ENSP00000294016,ENSP00000311405	ADCY6,ADCY9
hsa04921	Oxytocin signaling pathway	2	149	0.0087	ENSP00000294016,ENSP00000311405	ADCY6,ADCY9
hsa04934	Cushing's syndrome	2	153	0.009	ENSP00000294016,ENSP00000311405	ADCY6,ADCY9
hsa00230	Purine metabolism	2	173	0.0111	ENSP00000294016,ENSP00000311405	ADCY6,ADCY9
hsa04015	Rap1 signaling pathway	2	203	0.0147	ENSP00000294016,ENSP00000311405	ADCY6,ADCY9
hsa04714	Thermogenesis	2	228	0.0179	ENSP00000294016,ENSP00000311405	ADCY6,ADCY9
hsa05166	HTLV-I infection	2	250	0.0209	ENSP00000294016,ENSP00000311405	ADCY6,ADCY9
hsa04060	Cytokine-cytokine receptor interaction	2	263	0.0225	ENSP00000354901,ENSP00000379140	CXCL12,CXCL9

## Sheet: enrichment.KEGG module 4
#term ID	term description	observed gene count	background gene count	false discovery rate	matching proteins in your network (IDs)	matching proteins in your network (labels)
hsa04151	PI3K-Akt signaling pathway	25	348	1.82e-25	ENSP00000225577,ENSP00000258149,ENSP00000263826,ENSP00000263923,ENSP00000263967,ENSP00000264498,ENSP00000267101,ENSP00000267843,ENSP00000268035,ENSP00000295400,ENSP00000298552,ENSP00000302486,ENSP00000302665,ENSP00000342235,ENSP00000349790,ENSP00000354558,ENSP00000355751,ENSP00000364979,ENSP00000369889,ENSP00000376943,ENSP00000378517,ENSP00000391826,ENSP00000393312,ENSP00000414303,ENSP00000478570	AKT3,BCL2L11,BDNF,COL2A1,COL4A1,COL9A1,ERBB3,ERBB4,FGF2,FGF7,FGFR1,IGF1,IGF1R,IGF2,KDR,MAP2K1,MDM2,MTOR,PIK3CA,RPS6KB1,SPP1,TGFA,THBS2,TSC1,VEGFA
hsa01521	EGFR tyrosine kinase inhibitor resistance	14	78	9.81e-19	ENSP00000225577,ENSP00000263826,ENSP00000263923,ENSP00000263967,ENSP00000264498,ENSP00000267101,ENSP00000268035,ENSP00000295400,ENSP00000302486,ENSP00000302665,ENSP00000351015,ENSP00000354558,ENSP00000376943,ENSP00000478570	AKT3,BCL2L11,ERBB3,FGF2,IGF1,IGF1R,KDR,MAP2K1,MTOR,NF1,PIK3CA,RPS6KB1,TGFA,VEGFA
hsa05205	Proteoglycans in cancer	16	195	9.02e-17	ENSP00000225577,ENSP00000258149,ENSP00000263826,ENSP00000263923,ENSP00000263967,ENSP00000264498,ENSP00000267101,ENSP00000268035,ENSP00000302486,ENSP00000302665,ENSP00000342235,ENSP00000354558,ENSP00000391826,ENSP00000393312,ENSP00000405330,ENSP00000478570	AKT3,ERBB3,ERBB4,ESR1,FGF2,FGFR1,IGF1,IGF1R,IGF2,KDR,MAP2K1,MDM2,MTOR,PIK3CA,RPS6KB1,VEGFA
hsa05200	Pathways in cancer	20	515	2.11e-15	ENSP00000225577,ENSP00000258149,ENSP00000263826,ENSP00000263967,ENSP00000264498,ENSP00000267843,ENSP00000268035,ENSP00000286548,ENSP00000295400,ENSP00000302486,ENSP00000302665,ENSP00000354558,ENSP00000360025,ENSP00000364979,ENSP00000368880,ENSP00000376943,ENSP00000391826,ENSP00000393312,ENSP00000405330,ENSP00000478570	AKT3,BCL2L11,COL4A1,ESR1,FGF2,FGF7,FGFR1,FOXO1,GADD45A,GNAQ,IGF1,IGF1R,IGF2,MAP2K1,MDM2,MTOR,PIK3CA,RPS6KB1,TGFA,VEGFA
hsa04014	Ras signaling pathway	15	228	1.58e-14	ENSP00000263826,ENSP00000263923,ENSP00000263967,ENSP00000264498,ENSP00000267843,ENSP00000268035,ENSP00000295400,ENSP00000298316,ENSP00000302486,ENSP00000302665,ENSP00000351015,ENSP00000391826,ENSP00000393312,ENSP00000414303,ENSP00000478570	AKT3,ARF6,BDNF,FGF2,FGF7,FGFR1,IGF1,IGF1R,IGF2,KDR,MAP2K1,NF1,PIK3CA,TGFA,VEGFA
hsa04010	MAPK signaling pathway	16	293	1.98e-14	ENSP00000263826,ENSP00000263923,ENSP00000264498,ENSP00000267101,ENSP00000267843,ENSP00000268035,ENSP00000295400,ENSP00000302486,ENSP00000302665,ENSP00000342235,ENSP00000351015,ENSP00000360025,ENSP00000391826,ENSP00000393312,ENSP00000414303,ENSP00000478570	AKT3,BDNF,ERBB3,ERBB4,FGF2,FGF7,FGFR1,GADD45A,IGF1,IGF1R,IGF2,KDR,MAP2K1,NF1,TGFA,VEGFA
hsa05224	Breast cancer	13	147	3.48e-14	ENSP00000225577,ENSP00000263826,ENSP00000263967,ENSP00000264498,ENSP00000267843,ENSP00000268035,ENSP00000302486,ENSP00000302665,ENSP00000325120,ENSP00000354558,ENSP00000360025,ENSP00000393312,ENSP00000405330	AKT3,ESR1,FGF2,FGF7,FGFR1,GADD45A,IGF1,IGF1R,MAP2K1,MTOR,PGR,PIK3CA,RPS6KB1
hsa05218	Melanoma	10	72	1.12e-12	ENSP00000258149,ENSP00000263826,ENSP00000263967,ENSP00000264498,ENSP00000267843,ENSP00000268035,ENSP00000302486,ENSP00000302665,ENSP00000360025,ENSP00000393312	AKT3,FGF2,FGF7,FGFR1,GADD45A,IGF1,IGF1R,MAP2K1,MDM2,PIK3CA
hsa05165	Human papillomavirus infection	14	317	1.54e-11	ENSP00000225577,ENSP00000258149,ENSP00000263826,ENSP00000263967,ENSP00000298552,ENSP00000302486,ENSP00000349790,ENSP00000354558,ENSP00000355751,ENSP00000364979,ENSP00000368880,ENSP00000369889,ENSP00000378517,ENSP00000478570	AKT3,COL2A1,COL4A1,COL9A1,FOXO1,MAP2K1,MDM2,MTOR,PIK3CA,RPS6KB1,SPP1,THBS2,TSC1,VEGFA
hsa05215	Prostate cancer	10	97	1.54e-11	ENSP00000258149,ENSP00000263826,ENSP00000263967,ENSP00000268035,ENSP00000295400,ENSP00000302486,ENSP00000302665,ENSP00000354558,ENSP00000368880,ENSP00000393312	AKT3,FGFR1,FOXO1,IGF1,IGF1R,MAP2K1,MDM2,MTOR,PIK3CA,TGFA
hsa04510	Focal adhesion	12	197	1.93e-11	ENSP00000263826,ENSP00000263923,ENSP00000263967,ENSP00000268035,ENSP00000302486,ENSP00000302665,ENSP00000349790,ENSP00000355751,ENSP00000364979,ENSP00000369889,ENSP00000378517,ENSP00000478570	AKT3,COL2A1,COL4A1,COL9A1,IGF1,IGF1R,KDR,MAP2K1,PIK3CA,SPP1,THBS2,VEGFA
hsa05214	Glioma	9	68	2.18e-11	ENSP00000258149,ENSP00000263826,ENSP00000263967,ENSP00000268035,ENSP00000295400,ENSP00000302486,ENSP00000302665,ENSP00000354558,ENSP00000360025	AKT3,GADD45A,IGF1,IGF1R,MAP2K1,MDM2,MTOR,PIK3CA,TGFA
hsa04974	Protein digestion and absorption	9	90	2.05e-10	ENSP00000264828,ENSP00000304408,ENSP00000332371,ENSP00000349790,ENSP00000359114,ENSP00000360882,ENSP00000364000,ENSP00000364979,ENSP00000369889	COL11A1,COL2A1,COL3A1,COL4A1,COL5A1,COL5A2,COL5A3,COL7A1,COL9A1
hsa01522	Endocrine resistance	9	95	2.99e-10	ENSP00000225577,ENSP00000258149,ENSP00000263826,ENSP00000263967,ENSP00000268035,ENSP00000302486,ENSP00000302665,ENSP00000354558,ENSP00000405330	AKT3,ESR1,IGF1,IGF1R,MAP2K1,MDM2,MTOR,PIK3CA,RPS6KB1
hsa04015	Rap1 signaling pathway	11	203	4.38e-10	ENSP00000263826,ENSP00000263923,ENSP00000263967,ENSP00000264498,ENSP00000267843,ENSP00000268035,ENSP00000286548,ENSP00000302486,ENSP00000302665,ENSP00000393312,ENSP00000478570	AKT3,FGF2,FGF7,FGFR1,GNAQ,IGF1,IGF1R,KDR,MAP2K1,PIK3CA,VEGFA
hsa05212	Pancreatic cancer	8	74	1.34e-09	ENSP00000225577,ENSP00000263826,ENSP00000263967,ENSP00000295400,ENSP00000302486,ENSP00000354558,ENSP00000360025,ENSP00000478570	AKT3,GADD45A,MAP2K1,MTOR,PIK3CA,RPS6KB1,TGFA,VEGFA
hsa04012	ErbB signaling pathway	8	83	2.95e-09	ENSP00000225577,ENSP00000263826,ENSP00000263967,ENSP00000267101,ENSP00000295400,ENSP00000302486,ENSP00000342235,ENSP00000354558	AKT3,ERBB3,ERBB4,MAP2K1,MTOR,PIK3CA,RPS6KB1,TGFA
hsa04068	FoxO signaling pathway	9	130	3.19e-09	ENSP00000258149,ENSP00000263826,ENSP00000263967,ENSP00000268035,ENSP00000302486,ENSP00000302665,ENSP00000360025,ENSP00000368880,ENSP00000376943	AKT3,BCL2L11,FOXO1,GADD45A,IGF1,IGF1R,MAP2K1,MDM2,PIK3CA
hsa05210	Colorectal cancer	8	85	3.19e-09	ENSP00000225577,ENSP00000263826,ENSP00000263967,ENSP00000295400,ENSP00000302486,ENSP00000354558,ENSP00000360025,ENSP00000376943	AKT3,BCL2L11,GADD45A,MAP2K1,MTOR,PIK3CA,RPS6KB1,TGFA
hsa04211	Longevity regulating pathway	8	88	3.87e-09	ENSP00000225577,ENSP00000263826,ENSP00000263967,ENSP00000268035,ENSP00000298552,ENSP00000302665,ENSP00000354558,ENSP00000368880	AKT3,FOXO1,IGF1,IGF1R,MTOR,PIK3CA,RPS6KB1,TSC1
hsa04066	HIF-1 signaling pathway	8	98	8.18e-09	ENSP00000225577,ENSP00000263826,ENSP00000263967,ENSP00000268035,ENSP00000302486,ENSP00000302665,ENSP00000354558,ENSP00000478570	AKT3,IGF1,IGF1R,MAP2K1,MTOR,PIK3CA,RPS6KB1,VEGFA
hsa04213	Longevity regulating pathway - multiple species	7	61	1.01e-08	ENSP00000225577,ENSP00000263826,ENSP00000263967,ENSP00000268035,ENSP00000302665,ENSP00000354558,ENSP00000368880	AKT3,FOXO1,IGF1,IGF1R,MTOR,PIK3CA,RPS6KB1
hsa05225	Hepatocellular carcinoma	9	163	1.66e-08	ENSP00000225577,ENSP00000263826,ENSP00000263967,ENSP00000268035,ENSP00000295400,ENSP00000302486,ENSP00000354558,ENSP00000360025,ENSP00000391826	AKT3,GADD45A,IGF1R,IGF2,MAP2K1,MTOR,PIK3CA,RPS6KB1,TGFA
hsa04152	AMPK signaling pathway	8	120	3.22e-08	ENSP00000225577,ENSP00000263826,ENSP00000263967,ENSP00000268035,ENSP00000298552,ENSP00000302665,ENSP00000354558,ENSP00000368880	AKT3,FOXO1,IGF1,IGF1R,MTOR,PIK3CA,RPS6KB1,TSC1
hsa05226	Gastric cancer	8	147	1.4e-07	ENSP00000225577,ENSP00000263826,ENSP00000263967,ENSP00000264498,ENSP00000267843,ENSP00000302486,ENSP00000354558,ENSP00000360025	AKT3,FGF2,FGF7,GADD45A,MAP2K1,MTOR,PIK3CA,RPS6KB1
hsa04150	mTOR signaling pathway	8	148	1.41e-07	ENSP00000225577,ENSP00000263826,ENSP00000263967,ENSP00000268035,ENSP00000298552,ENSP00000302486,ENSP00000302665,ENSP00000354558	AKT3,IGF1,IGF1R,MAP2K1,MTOR,PIK3CA,RPS6KB1,TSC1
hsa04218	Cellular senescence	8	156	2.01e-07	ENSP00000258149,ENSP00000263826,ENSP00000263967,ENSP00000298552,ENSP00000302486,ENSP00000354558,ENSP00000360025,ENSP00000368880	AKT3,FOXO1,GADD45A,MAP2K1,MDM2,MTOR,PIK3CA,TSC1
hsa04919	Thyroid hormone signaling pathway	7	115	4.84e-07	ENSP00000258149,ENSP00000263826,ENSP00000263967,ENSP00000302486,ENSP00000354558,ENSP00000368880,ENSP00000405330	AKT3,ESR1,FOXO1,MAP2K1,MDM2,MTOR,PIK3CA
hsa04140	Autophagy - animal	7	125	8.04e-07	ENSP00000225577,ENSP00000263826,ENSP00000263967,ENSP00000268035,ENSP00000298552,ENSP00000302486,ENSP00000354558	AKT3,IGF1R,MAP2K1,MTOR,PIK3CA,RPS6KB1,TSC1
hsa04915	Estrogen signaling pathway	7	133	1.16e-06	ENSP00000263826,ENSP00000263967,ENSP00000286548,ENSP00000295400,ENSP00000302486,ENSP00000325120,ENSP00000405330	AKT3,ESR1,GNAQ,MAP2K1,PGR,PIK3CA,TGFA
hsa04910	Insulin signaling pathway	7	134	1.18e-06	ENSP00000225577,ENSP00000263826,ENSP00000263967,ENSP00000298552,ENSP00000302486,ENSP00000354558,ENSP00000368880	AKT3,FOXO1,MAP2K1,MTOR,PIK3CA,RPS6KB1,TSC1
hsa04550	Signaling pathways regulating pluripotency of stem cells	7	138	1.38e-06	ENSP00000263826,ENSP00000263967,ENSP00000264498,ENSP00000268035,ENSP00000302486,ENSP00000302665,ENSP00000393312	AKT3,FGF2,FGFR1,IGF1,IGF1R,MAP2K1,PIK3CA
hsa05206	MicroRNAs in cancer	7	149	2.2e-06	ENSP00000258149,ENSP00000263967,ENSP00000267101,ENSP00000302486,ENSP00000354558,ENSP00000376943,ENSP00000478570	BCL2L11,ERBB3,MAP2K1,MDM2,MTOR,PIK3CA,VEGFA
hsa04914	Progesterone-mediated oocyte maturation	6	94	2.71e-06	ENSP00000263826,ENSP00000263967,ENSP00000268035,ENSP00000302486,ENSP00000302665,ENSP00000325120	AKT3,IGF1,IGF1R,MAP2K1,PGR,PIK3CA
hsa04933	AGE-RAGE signaling pathway in diabetic complications	6	98	3.32e-06	ENSP00000263826,ENSP00000263967,ENSP00000304408,ENSP00000364979,ENSP00000368880,ENSP00000478570	AKT3,COL3A1,COL4A1,FOXO1,PIK3CA,VEGFA
hsa05231	Choline metabolism in cancer	6	98	3.32e-06	ENSP00000225577,ENSP00000263826,ENSP00000263967,ENSP00000298552,ENSP00000302486,ENSP00000354558	AKT3,MAP2K1,MTOR,PIK3CA,RPS6KB1,TSC1
hsa04370	VEGF signaling pathway	5	59	6.19e-06	ENSP00000263826,ENSP00000263923,ENSP00000263967,ENSP00000302486,ENSP00000478570	AKT3,KDR,MAP2K1,PIK3CA,VEGFA
hsa05230	Central carbon metabolism in cancer	5	65	9.43e-06	ENSP00000263826,ENSP00000263967,ENSP00000302486,ENSP00000354558,ENSP00000393312	AKT3,FGFR1,MAP2K1,MTOR,PIK3CA
hsa05221	Acute myeloid leukemia	5	66	9.86e-06	ENSP00000225577,ENSP00000263826,ENSP00000263967,ENSP00000302486,ENSP00000354558	AKT3,MAP2K1,MTOR,PIK3CA,RPS6KB1
hsa05223	Non-small cell lung cancer	5	66	9.86e-06	ENSP00000263826,ENSP00000263967,ENSP00000295400,ENSP00000302486,ENSP00000360025	AKT3,GADD45A,MAP2K1,PIK3CA,TGFA
hsa05211	Renal cell carcinoma	5	68	1.08e-05	ENSP00000263826,ENSP00000263967,ENSP00000295400,ENSP00000302486,ENSP00000478570	AKT3,MAP2K1,PIK3CA,TGFA,VEGFA
hsa04926	Relaxin signaling pathway	6	130	1.33e-05	ENSP00000263826,ENSP00000263967,ENSP00000302486,ENSP00000304408,ENSP00000364979,ENSP00000478570	AKT3,COL3A1,COL4A1,MAP2K1,PIK3CA,VEGFA
hsa04371	Apelin signaling pathway	6	133	1.47e-05	ENSP00000225577,ENSP00000263826,ENSP00000286548,ENSP00000302486,ENSP00000354558,ENSP00000378517	AKT3,GNAQ,MAP2K1,MTOR,RPS6KB1,SPP1
hsa05220	Chronic myeloid leukemia	5	76	1.68e-05	ENSP00000258149,ENSP00000263826,ENSP00000263967,ENSP00000302486,ENSP00000360025	AKT3,GADD45A,MAP2K1,MDM2,PIK3CA
hsa04512	ECM-receptor interaction	5	81	2.21e-05	ENSP00000349790,ENSP00000355751,ENSP00000364979,ENSP00000369889,ENSP00000378517	COL2A1,COL4A1,COL9A1,SPP1,THBS2
hsa04072	Phospholipase D signaling pathway	6	145	2.22e-05	ENSP00000263826,ENSP00000263967,ENSP00000298316,ENSP00000298552,ENSP00000302486,ENSP00000354558	AKT3,ARF6,MAP2K1,MTOR,PIK3CA,TSC1
hsa04666	Fc gamma R-mediated phagocytosis	5	89	3.27e-05	ENSP00000225577,ENSP00000263826,ENSP00000263967,ENSP00000298316,ENSP00000302486	AKT3,ARF6,MAP2K1,PIK3CA,RPS6KB1
hsa05202	Transcriptional misregulation in cancer	6	169	4.94e-05	ENSP00000258149,ENSP00000268035,ENSP00000302665,ENSP00000360025,ENSP00000368880,ENSP00000436786	FOXO1,GADD45A,IGF1,IGF1R,KMT2A,MDM2
hsa04931	Insulin resistance	5	107	7.35e-05	ENSP00000225577,ENSP00000263826,ENSP00000263967,ENSP00000354558,ENSP00000368880	AKT3,FOXO1,MTOR,PIK3CA,RPS6KB1
hsa05167	Kaposi's sarcoma-associated herpesvirus infection	6	183	7.35e-05	ENSP00000263826,ENSP00000263967,ENSP00000264498,ENSP00000302486,ENSP00000354558,ENSP00000478570	AKT3,FGF2,MAP2K1,MTOR,PIK3CA,VEGFA
hsa00310	Lysine degradation	4	59	0.00012	ENSP00000262189,ENSP00000301067,ENSP00000398837,ENSP00000436786	KMT2A,KMT2B,KMT2C,KMT2D
hsa05213	Endometrial cancer	4	58	0.00012	ENSP00000263826,ENSP00000263967,ENSP00000302486,ENSP00000360025	AKT3,GADD45A,MAP2K1,PIK3CA
hsa04730	Long-term depression	4	60	0.00013	ENSP00000268035,ENSP00000286548,ENSP00000302486,ENSP00000302665	GNAQ,IGF1,IGF1R,MAP2K1
hsa04210	Apoptosis	5	135	0.00019	ENSP00000263826,ENSP00000263967,ENSP00000302486,ENSP00000360025,ENSP00000376943	AKT3,BCL2L11,GADD45A,MAP2K1,PIK3CA
hsa04917	Prolactin signaling pathway	4	69	0.0002	ENSP00000263826,ENSP00000263967,ENSP00000302486,ENSP00000405330	AKT3,ESR1,MAP2K1,PIK3CA
hsa05222	Small cell lung cancer	4	92	0.00058	ENSP00000263826,ENSP00000263967,ENSP00000360025,ENSP00000364979	AKT3,COL4A1,GADD45A,PIK3CA
hsa05146	Amoebiasis	4	94	0.00062	ENSP00000263967,ENSP00000286548,ENSP00000304408,ENSP00000364979	COL3A1,COL4A1,GNAQ,PIK3CA
hsa04620	Toll-like receptor signaling pathway	4	102	0.00082	ENSP00000263826,ENSP00000263967,ENSP00000302486,ENSP00000378517	AKT3,MAP2K1,PIK3CA,SPP1
hsa05219	Bladder cancer	3	41	0.00085	ENSP00000258149,ENSP00000302486,ENSP00000478570	MAP2K1,MDM2,VEGFA
hsa04725	Cholinergic synapse	4	111	0.0011	ENSP00000263826,ENSP00000263967,ENSP00000286548,ENSP00000302486	AKT3,GNAQ,MAP2K1,PIK3CA
hsa04810	Regulation of actin cytoskeleton	5	205	0.0011	ENSP00000263967,ENSP00000264498,ENSP00000267843,ENSP00000302486,ENSP00000393312	FGF2,FGF7,FGFR1,MAP2K1,PIK3CA
hsa04071	Sphingolipid signaling pathway	4	116	0.0012	ENSP00000263826,ENSP00000263967,ENSP00000286548,ENSP00000302486	AKT3,GNAQ,MAP2K1,PIK3CA
hsa04114	Oocyte meiosis	4	116	0.0012	ENSP00000268035,ENSP00000302486,ENSP00000302665,ENSP00000325120	IGF1,IGF1R,MAP2K1,PGR
hsa04722	Neurotrophin signaling pathway	4	116	0.0012	ENSP00000263826,ENSP00000263967,ENSP00000302486,ENSP00000414303	AKT3,BDNF,MAP2K1,PIK3CA
hsa04611	Platelet activation	4	123	0.0015	ENSP00000263826,ENSP00000263967,ENSP00000286548,ENSP00000304408	AKT3,COL3A1,GNAQ,PIK3CA
hsa05418	Fluid shear stress and atherosclerosis	4	133	0.0019	ENSP00000263826,ENSP00000263923,ENSP00000263967,ENSP00000478570	AKT3,KDR,PIK3CA,VEGFA
hsa04664	Fc epsilon RI signaling pathway	3	67	0.0029	ENSP00000263826,ENSP00000263967,ENSP00000302486	AKT3,MAP2K1,PIK3CA
hsa04115	p53 signaling pathway	3	68	0.003	ENSP00000258149,ENSP00000302665,ENSP00000360025	GADD45A,IGF1,MDM2
hsa04934	Cushing's syndrome	4	153	0.003	ENSP00000286548,ENSP00000301067,ENSP00000302486,ENSP00000436786	GNAQ,KMT2A,KMT2D,MAP2K1
hsa01524	Platinum drug resistance	3	70	0.0032	ENSP00000258149,ENSP00000263826,ENSP00000263967	AKT3,MDM2,PIK3CA
hsa04662	B cell receptor signaling pathway	3	71	0.0033	ENSP00000263826,ENSP00000263967,ENSP00000302486	AKT3,MAP2K1,PIK3CA
hsa04750	Inflammatory mediator regulation of TRP channels	3	92	0.0065	ENSP00000263967,ENSP00000286548,ENSP00000302665	GNAQ,IGF1,PIK3CA
hsa04024	cAMP signaling pathway	4	195	0.0067	ENSP00000263826,ENSP00000263967,ENSP00000302486,ENSP00000414303	AKT3,BDNF,MAP2K1,PIK3CA
hsa04660	T cell receptor signaling pathway	3	99	0.0078	ENSP00000263826,ENSP00000263967,ENSP00000302486	AKT3,MAP2K1,PIK3CA
hsa04922	Glucagon signaling pathway	3	100	0.0079	ENSP00000263826,ENSP00000286548,ENSP00000368880	AKT3,FOXO1,GNAQ
hsa05142	Chagas disease (American trypanosomiasis)	3	101	0.008	ENSP00000263826,ENSP00000263967,ENSP00000286548	AKT3,GNAQ,PIK3CA
hsa04668	TNF signaling pathway	3	108	0.0095	ENSP00000263826,ENSP00000263967,ENSP00000302486	AKT3,MAP2K1,PIK3CA
hsa05020	Prion diseases	2	33	0.0101	ENSP00000302486,ENSP00000324173	HSPA5,MAP2K1
hsa04714	Thermogenesis	4	228	0.0107	ENSP00000225577,ENSP00000298552,ENSP00000354558,ENSP00000393312	FGFR1,MTOR,RPS6KB1,TSC1
hsa04960	Aldosterone-regulated sodium reabsorption	2	37	0.0121	ENSP00000263967,ENSP00000302665	IGF1,PIK3CA
hsa05216	Thyroid cancer	2	37	0.0121	ENSP00000302486,ENSP00000360025	GADD45A,MAP2K1
hsa04380	Osteoclast differentiation	3	124	0.0129	ENSP00000263826,ENSP00000263967,ENSP00000302486	AKT3,MAP2K1,PIK3CA
hsa04973	Carbohydrate digestion and absorption	2	42	0.0148	ENSP00000263826,ENSP00000263967	AKT3,PIK3CA
hsa04930	Type II diabetes mellitus	2	46	0.0173	ENSP00000263967,ENSP00000354558	MTOR,PIK3CA
hsa04961	Endocrine and other factor-regulated calcium reabsorption	2	47	0.0177	ENSP00000286548,ENSP00000405330	ESR1,GNAQ
hsa05034	Alcoholism	3	142	0.0177	ENSP00000296417,ENSP00000302486,ENSP00000414303	BDNF,H2AFZ,MAP2K1
hsa05161	Hepatitis B	3	142	0.0177	ENSP00000263826,ENSP00000263967,ENSP00000302486	AKT3,MAP2K1,PIK3CA
hsa04913	Ovarian steroidogenesis	2	49	0.0185	ENSP00000268035,ENSP00000302665	IGF1,IGF1R
hsa04932	Non-alcoholic fatty liver disease (NAFLD)	3	149	0.0194	ENSP00000263826,ENSP00000263967,ENSP00000376943	AKT3,BCL2L11,PIK3CA
hsa04923	Regulation of lipolysis in adipocytes	2	53	0.0209	ENSP00000263826,ENSP00000263967	AKT3,PIK3CA
hsa04022	cGMP-PKG signaling pathway	3	160	0.0229	ENSP00000263826,ENSP00000286548,ENSP00000302486	AKT3,GNAQ,MAP2K1
hsa04630	Jak-STAT signaling pathway	3	160	0.0229	ENSP00000263826,ENSP00000263967,ENSP00000354558	AKT3,MTOR,PIK3CA
hsa05164	Influenza A	3	168	0.0255	ENSP00000263826,ENSP00000263967,ENSP00000302486	AKT3,MAP2K1,PIK3CA
hsa04720	Long-term potentiation	2	64	0.0283	ENSP00000286548,ENSP00000302486	GNAQ,MAP2K1
hsa04020	Calcium signaling pathway	3	179	0.0294	ENSP00000267101,ENSP00000286548,ENSP00000342235	ERBB3,ERBB4,GNAQ
hsa04062	Chemokine signaling pathway	3	181	0.0299	ENSP00000263826,ENSP00000263967,ENSP00000302486	AKT3,MAP2K1,PIK3CA
hsa04920	Adipocytokine signaling pathway	2	69	0.0315	ENSP00000263826,ENSP00000354558	AKT3,MTOR
hsa04520	Adherens junction	2	71	0.0328	ENSP00000268035,ENSP00000393312	FGFR1,IGF1R
hsa04918	Thyroid hormone synthesis	2	73	0.0342	ENSP00000286548,ENSP00000324173	GNAQ,HSPA5
hsa05169	Epstein-Barr virus infection	3	194	0.0343	ENSP00000258149,ENSP00000263826,ENSP00000263967	AKT3,MDM2,PIK3CA
hsa04540	Gap junction	2	87	0.046	ENSP00000286548,ENSP00000302486	GNAQ,MAP2K1
hsa04912	GnRH signaling pathway	2	88	0.0465	ENSP00000286548,ENSP00000302486	GNAQ,MAP2K1
